# Supplementary material for: The relationship between physical exercise and smoking behavior among Chinese residents aged 16 years and older
Source: Sci Rep. 2023 Mar 20;13:4557. doi: 10.1038/s41598-023-31511-0 (PMC10027879; doi:10.1038/s41598-023-31511-0)
Supplement: Supplementary file 1 — Supplementary Information. [file 41598_2023_31511_MOESM1_ESM.xlsx]

## Sheet: Sheet1
smoke	exercise	freq	age	duilie	gender	juzhudi	education	bmi	sph	ses	life
1	1	2	54	3	1	1	1	11.11	5	5	5
1	1	7	73	1	1	1	1	13.11	1	3	5
1	1	7	18	7	1	1	1	15.76	3	3	4
1	1	7	22	6	1	1	1	15.94	3	4	4
1	1	3	19	7	1	1	1	16.37	5	3	5
1	1	2	18	7	1	1	1	16.39	4	2	3
1	1	3	19	7	1	1	1	16.65	1	3	2
1	1	1	21	6	1	1	1	16.9	5	1	5
1	1	1	18	7	1	1	1	16.96	3	4	3
1	1	7	86	1	1	1	1	17.21	4	3	4
1	1	2	30	5	1	1	1	17.3	3	2	3
1	1	3	52	3	1	1	1	17.3	3	2	5
1	1	7	85	1	1	1	1	17.36	4	2	5
1	1	7	64	2	1	1	1	17.56	3	1	2
1	1	7	63	2	1	1	1	17.63	2	3	3
1	1	7	67	2	1	1	1	17.69	1	1	5
1	1	7	16	7	1	1	1	17.82	4	3	4
1	1	2	19	7	1	1	1	17.93	3	5	5
1	1	4	20	6	1	1	1	17.96	3	5	3
1	1	5	19	7	1	1	1	17.96	4	4	5
1	1	7	71	1	1	1	1	17.96	4	5	5
1	1	3	72	1	1	1	1	17.99	3	5	5
1	1	1	20	6	1	1	1	18	3	3	1
1	1	3	72	1	1	1	1	18.03	3	4	3
1	1	7	75	1	1	1	1	18.07	3	5	5
1	1	7	23	6	1	1	1	18.15	5	3	3
1	1	3	20	6	1	1	1	18.17	4	3	4
1	1	7	16	7	1	1	1	18.31	3	2	4
1	1	2	68	2	1	1	1	18.37	2	5	5
1	1	7	64	2	1	1	1	18.38	2	4	5
1	1	2	28	6	1	1	1	18.42	4	2	3
1	1	14	72	1	1	1	1	18.42	4	5	3
1	1	7	25	6	1	1	1	18.52	3	5	3
1	1	10	21	6	1	1	1	18.52	5	3	4
1	1	14	66	2	1	1	1	18.55	4	5	5
1	1	7	21	6	1	1	1	18.59	3	2	3
1	1	4	34	5	1	1	1	18.59	5	1	4
1	1	14	72	1	1	1	1	18.6	4	3	5
1	1	7	68	2	1	1	1	18.75	3	2	3
1	1	3	26	6	1	1	1	18.78	5	4	3
1	1	4	66	2	1	1	1	18.83	1	2	3
1	1	7	76	1	1	1	1	18.89	5	5	5
1	1	7	60	2	1	1	1	18.92	1	3	5
1	1	7	83	1	1	1	1	18.92	5	3	5
1	1	3	43	4	1	1	1	18.94	2	3	3
1	1	7	32	5	1	1	1	18.96	5	3	3
1	1	7	66	2	1	1	1	19.03	1	3	3
1	1	4	30	5	1	1	1	19.03	3	2	4
1	1	7	63	2	1	1	1	19.03	2	5	5
1	1	7	77	1	1	1	1	19.03	3	5	5
1	1	7	19	7	1	1	1	19.05	3	2	3
1	1	3	24	6	1	1	1	19.05	5	2	2
1	1	7	24	6	1	1	1	19.05	3	3	3
1	1	7	61	2	1	1	1	19.14	1	3	5
1	1	3	21	6	1	1	1	19.15	4	3	5
1	1	7	19	7	1	1	1	19.27	3	2	3
1	1	7	65	2	1	1	1	19.37	1	4	5
1	1	7	67	2	1	1	1	19.47	2	2	3
1	1	7	84	1	1	1	1	19.48	3	4	5
1	1	7	63	2	1	1	1	19.49	2	3	4
1	1	7	49	4	1	1	1	19.49	3	1	5
1	1	7	68	2	1	1	1	19.49	3	4	5
1	1	2	21	6	1	1	1	19.49	5	1	5
1	1	7	32	5	1	1	1	19.49	5	5	5
1	1	7	66	2	1	1	1	19.49	1	5	5
1	1	7	60	2	1	1	1	19.53	3	3	3
1	1	7	36	5	1	1	1	19.53	5	5	4
1	1	3	60	2	1	1	1	19.53	2	5	5
1	1	7	50	3	1	1	1	19.53	5	5	5
1	1	7	23	6	1	1	1	19.59	5	4	5
1	1	7	16	7	1	1	1	19.6	3	2	3
1	1	5	23	6	1	1	1	19.61	5	1	3
1	1	1	53	3	1	1	1	19.61	2	1	5
1	1	7	73	1	1	1	1	19.71	3	5	5
1	1	7	33	5	1	1	1	19.72	1	4	5
1	1	7	32	5	1	1	1	19.72	3	3	3
1	1	1	33	5	1	1	1	19.73	2	3	5
1	1	7	42	4	1	1	1	19.73	4	3	4
1	1	7	73	1	1	1	1	19.78	3	3	5
1	1	3	27	6	1	1	1	19.82	4	1	2
1	1	7	40	4	1	1	1	19.82	2	3	3
1	1	7	64	2	1	1	1	19.82	3	1	5
1	1	2	48	4	1	1	1	19.83	3	4	4
1	1	7	80	1	1	1	1	19.88	3	5	5
1	1	7	55	3	1	1	1	20.02	2	2	3
1	1	7	84	1	1	1	1	20.03	3	5	5
1	1	5	21	6	1	1	1	20.06	5	1	5
1	1	2	70	1	1	1	1	20.06	5	5	5
1	1	7	20	6	1	1	1	20.11	3	3	3
1	1	3	62	2	1	1	1	20.12	1	2	3
1	1	7	67	2	1	1	1	20.13	3	5	5
1	1	7	72	1	1	1	1	20.18	3	4	5
1	1	2	22	6	1	1	1	20.2	3	3	2
1	1	7	66	2	1	1	1	20.2	1	5	4
1	1	7	77	1	1	1	1	20.2	2	3	5
1	1	1	20	6	1	1	1	20.28	4	2	3
1	1	7	61	2	1	1	1	20.52	4	4	3
1	1	7	64	2	1	1	1	20.55	1	1	3
1	1	7	54	3	1	1	1	20.57	3	5	5
1	1	7	71	1	1	1	1	20.62	4	4	5
1	1	4	62	2	1	1	1	20.62	3	3	3
1	1	7	57	3	1	1	1	20.7	2	3	5
1	1	7	48	4	1	1	1	20.7	3	1	1
1	1	4	53	3	1	1	1	20.7	3	4	3
1	1	4	21	6	1	1	1	20.75	3	3	3
1	1	1	25	6	1	1	1	20.75	4	3	4
1	1	7	78	1	1	1	1	20.76	2	5	5
1	1	7	64	2	1	1	1	20.76	2	1	3
1	1	2	36	5	1	1	1	20.76	3	2	3
1	1	7	43	4	1	1	1	20.76	4	3	3
1	1	7	47	4	1	1	1	20.76	4	3	4
1	1	7	31	5	1	1	1	20.76	2	3	5
1	1	7	75	1	1	1	1	20.76	2	3	5
1	1	5	66	2	1	1	1	20.76	2	4	5
1	1	7	66	2	1	1	1	20.76	3	2	5
1	1	7	70	1	1	1	1	20.76	3	3	5
1	1	7	70	1	1	1	1	20.76	3	5	5
1	1	7	60	2	1	1	1	20.76	5	2	5
1	1	7	43	4	1	1	1	20.76	5	3	5
1	1	7	77	1	1	1	1	20.8	1	5	5
1	1	7	66	2	1	1	1	20.81	4	4	5
1	1	7	73	1	1	1	1	20.96	3	5	5
1	1	7	37	5	1	1	1	20.96	5	2	5
1	1	14	72	1	1	1	1	20.98	2	3	4
1	1	7	63	2	1	1	1	20.98	3	4	5
1	1	7	36	5	1	1	1	20.99	1	2	3
1	1	3	20	6	1	1	1	21.01	5	2	4
1	1	7	70	1	1	1	1	21.03	5	5	5
1	1	7	68	2	1	1	1	21.11	2	4	5
1	1	2	23	6	1	1	1	21.16	3	3	3
1	1	7	69	2	1	1	1	21.17	2	3	3
1	1	4	17	7	1	1	1	21.22	3	2	4
1	1	7	62	2	1	1	1	21.22	5	5	5
1	1	7	55	3	1	1	1	21.23	2	4	5
1	1	7	34	5	1	1	1	21.26	2	3	4
1	1	7	68	2	1	1	1	21.26	2	4	4
1	1	3	63	2	1	1	1	21.26	4	2	4
1	1	7	24	6	1	1	1	21.26	5	4	5
1	1	7	76	1	1	1	1	21.29	3	2	3
1	1	2	20	6	1	1	1	21.3	3	1	1
1	1	7	32	5	1	1	1	21.47	4	5	4
1	1	7	71	1	1	1	1	21.48	1	1	3
1	1	7	65	2	1	1	1	21.48	2	4	5
1	1	7	21	6	1	1	1	21.49	3	1	2
1	1	2	52	3	1	1	1	21.51	3	3	5
1	1	4	47	4	1	1	1	21.55	3	3	4
1	1	2	60	2	1	1	1	21.6	3	5	5
1	1	2	26	6	1	1	1	21.6	5	5	5
1	1	7	63	2	1	1	1	21.63	4	4	5
1	1	3	51	3	1	1	1	21.67	3	5	5
1	1	7	34	5	1	1	1	21.71	4	2	5
1	1	5	67	2	1	1	1	21.72	2	3	4
1	1	7	68	2	1	1	1	21.72	2	4	5
1	1	7	45	4	1	1	1	21.72	4	5	5
1	1	7	28	6	1	1	1	21.78	1	4	4
1	1	7	51	3	1	1	1	21.8	3	2	4
1	1	7	45	4	1	1	1	21.8	4	2	5
1	1	7	71	1	1	1	1	21.85	5	2	5
1	1	7	71	1	1	1	1	21.85	5	3	4
1	1	7	49	4	1	1	1	21.87	3	3	2
1	1	4	72	1	1	1	1	21.88	3	3	4
1	1	1	50	3	1	1	1	21.97	1	2	3
1	1	7	36	5	1	1	1	21.97	5	3	3
1	1	1	18	7	1	1	1	21.97	1	4	4
1	1	5	49	4	1	1	1	21.97	3	3	4
1	1	2	57	3	1	1	1	21.97	5	2	4
1	1	4	49	4	1	1	1	21.97	4	2	5
1	1	7	61	2	1	1	1	21.97	4	3	5
1	1	3	29	6	1	1	1	21.98	5	2	4
1	1	3	73	1	1	1	1	22.03	3	3	4
1	1	7	69	2	1	1	1	22.04	4	4	2
1	1	7	54	3	1	1	1	22.04	2	3	3
1	1	7	52	3	1	1	1	22.04	3	3	3
1	1	7	72	1	1	1	1	22.04	3	4	4
1	1	7	61	2	1	1	1	22.04	1	2	5
1	1	7	69	2	1	1	1	22.04	1	5	5
1	1	7	51	3	1	1	1	22.04	2	3	5
1	1	3	62	2	1	1	1	22.04	2	5	5
1	1	7	17	7	1	1	1	22.04	3	2	5
1	1	7	65	2	1	1	1	22.04	3	2	5
1	1	7	68	2	1	1	1	22.04	3	3	5
1	1	3	53	3	1	1	1	22.04	5	1	5
1	1	7	17	7	1	1	1	22.09	4	3	4
1	1	7	64	2	1	1	1	22.09	3	3	5
1	1	3	57	3	1	1	1	22.09	3	4	5
1	1	7	54	3	1	1	1	22.14	5	4	5
1	1	14	34	5	1	1	1	22.15	3	3	3
1	1	3	32	5	1	1	1	22.22	4	3	4
1	1	7	81	1	1	1	1	22.23	2	5	5
1	1	4	61	2	1	1	1	22.27	5	4	5
1	1	3	40	4	1	1	1	22.32	5	5	5
1	1	7	66	2	1	1	1	22.41	4	4	3
1	1	7	76	1	1	1	1	22.43	3	3	4
1	1	7	67	2	1	1	1	22.48	5	3	5
1	1	7	76	1	1	1	1	22.49	4	3	3
1	1	4	51	3	1	1	1	22.49	3	2	4
1	1	7	47	4	1	1	1	22.49	5	3	4
1	1	7	53	3	1	1	1	22.49	2	5	5
1	1	3	73	1	1	1	1	22.49	3	4	5
1	1	2	50	3	1	1	1	22.49	3	5	5
1	1	7	60	2	1	1	1	22.49	4	3	5
1	1	7	34	5	1	1	1	22.49	4	3	5
1	1	7	56	3	1	1	1	22.53	3	4	4
1	1	7	71	1	1	1	1	22.55	3	3	5
1	1	7	45	4	1	1	1	22.58	3	3	5
1	1	7	69	2	1	1	1	22.6	1	2	2
1	1	3	55	3	1	1	1	22.6	2	3	4
1	1	21	69	2	1	1	1	22.6	1	4	5
1	1	7	56	3	1	1	1	22.63	1	1	3
1	1	2	29	6	1	1	1	22.64	4	2	3
1	1	7	46	4	1	1	1	22.68	1	1	3
1	1	1	64	2	1	1	1	22.77	2	3	3
1	1	7	61	2	1	1	1	22.86	4	3	3
1	1	2	20	6	1	1	1	22.86	5	3	3
1	1	3	19	7	1	1	1	22.86	5	3	3
1	1	4	32	5	1	1	1	22.86	3	2	4
1	1	7	52	3	1	1	1	22.86	2	2	5
1	1	7	68	2	1	1	1	22.86	4	5	5
1	1	7	63	2	1	1	1	22.86	5	3	5
1	1	2	61	2	1	1	1	22.86	5	5	5
1	1	7	66	2	1	1	1	22.86	3	4	4
1	1	7	67	2	1	1	1	22.86	1	5	5
1	1	7	54	3	1	1	1	22.86	3	5	5
1	1	7	50	3	1	1	1	22.89	2	4	5
1	1	7	37	5	1	1	1	22.99	4	4	4
1	1	4	44	4	1	1	1	23.03	3	1	3
1	1	7	68	2	1	1	1	23.03	3	4	3
1	1	7	64	2	1	1	1	23.03	2	4	4
1	1	2	73	1	1	1	1	23.03	3	3	4
1	1	7	63	2	1	1	1	23.03	4	3	4
1	1	3	55	3	1	1	1	23.03	5	5	4
1	1	7	29	6	1	1	1	23.03	3	3	5
1	1	7	76	1	1	1	1	23.03	3	3	5
1	1	8	60	2	1	1	1	23.03	3	4	5
1	1	4	48	4	1	1	1	23.03	5	4	5
1	1	5	36	5	1	1	1	23.03	2	3	5
1	1	3	48	4	1	1	1	23.05	1	2	2
1	1	21	92	1	1	1	1	23.05	4	3	3
1	1	7	58	3	1	1	1	23.05	4	5	5
1	1	4	22	6	1	1	1	23.05	4	5	5
1	1	7	53	3	1	1	1	23.12	2	3	3
1	1	3	55	3	1	1	1	23.14	5	3	5
1	1	4	75	1	1	1	1	23.15	3	4	3
1	1	7	25	6	1	1	1	23.15	3	3	4
1	1	7	28	6	1	1	1	23.18	5	2	2
1	1	7	58	3	1	1	1	23.18	1	3	5
1	1	7	64	2	1	1	1	23.23	1	4	3
1	1	7	73	1	1	1	1	23.28	3	2	3
1	1	7	71	1	1	1	1	23.31	3	4	4
1	1	7	69	2	1	1	1	23.31	1	3	5
1	1	7	77	1	1	1	1	23.31	2	3	5
1	1	7	66	2	1	1	1	23.31	2	3	5
1	1	7	57	3	1	1	1	23.31	3	3	5
1	1	3	60	2	1	1	1	23.31	5	5	5
1	1	1	40	4	1	1	1	23.32	5	3	3
1	1	7	49	4	1	1	1	23.36	1	5	2
1	1	7	71	1	1	1	1	23.36	3	3	5
1	1	7	50	3	1	1	1	23.36	3	4	5
1	1	2	35	5	1	1	1	23.36	3	5	5
1	1	3	32	5	1	1	1	23.36	4	3	5
1	1	2	40	4	1	1	1	23.37	4	3	3
1	1	7	68	2	1	1	1	23.39	3	3	3
1	1	1	37	5	1	1	1	23.39	3	3	3
1	1	7	19	7	1	1	1	23.41	3	2	2
1	1	7	53	3	1	1	1	23.44	5	3	3
1	1	3	68	2	1	1	1	23.44	4	3	4
1	1	2	63	2	1	1	1	23.44	3	1	5
1	1	7	49	4	1	1	1	23.44	3	3	5
1	1	7	33	5	1	1	1	23.44	4	3	5
1	1	7	51	3	1	1	1	23.44	5	4	5
1	1	3	66	2	1	1	1	23.51	3	2	3
1	1	7	81	1	1	1	1	23.53	4	4	3
1	1	7	74	1	1	1	1	23.53	1	3	4
1	1	5	18	7	1	1	1	23.55	5	4	4
1	1	7	16	7	1	1	1	23.57	5	3	4
1	1	7	19	7	1	1	1	23.59	4	3	4
1	1	2	51	3	1	1	1	23.59	3	3	5
1	1	7	51	3	1	1	1	23.6	5	4	4
1	1	4	43	4	1	1	1	23.63	2	2	3
1	1	7	54	3	1	1	1	23.66	5	1	1
1	1	5	38	5	1	1	1	23.66	4	1	4
1	1	7	37	5	1	1	1	23.66	3	3	5
1	1	5	23	6	1	1	1	23.66	5	4	5
1	1	7	35	5	1	1	1	23.67	3	3	3
1	1	3	59	3	1	1	1	23.7	3	3	4
1	1	7	36	5	1	1	1	23.74	2	3	3
1	1	7	77	1	1	1	1	23.81	4	4	5
1	1	7	62	2	1	1	1	23.88	3	3	3
1	1	14	61	2	1	1	1	23.88	4	3	3
1	1	2	43	4	1	1	1	23.88	1	2	5
1	1	7	44	4	1	1	1	23.88	1	3	5
1	1	7	48	4	1	1	1	23.88	2	5	5
1	1	7	71	1	1	1	1	23.88	3	5	5
1	1	3	50	3	1	1	1	23.88	5	4	5
1	1	7	52	3	1	1	1	23.88	5	5	5
1	1	2	30	5	1	1	1	23.89	4	3	4
1	1	7	26	6	1	1	1	23.92	3	2	4
1	1	5	24	6	1	1	1	23.92	5	2	4
1	1	2	26	6	1	1	1	23.94	5	3	4
1	1	7	71	1	1	1	1	23.94	2	4	5
1	1	2	35	5	1	1	1	23.95	3	3	5
1	1	10	54	3	1	1	1	23.95	3	5	5
1	1	3	66	2	1	1	1	24.01	3	4	5
1	1	3	31	5	1	1	1	24.02	4	1	4
1	1	7	67	2	1	1	1	24.07	5	3	5
1	1	7	59	3	1	1	1	24.09	3	5	3
1	1	4	30	5	1	1	1	24.15	3	3	5
1	1	3	41	4	1	1	1	24.16	5	4	5
1	1	1	56	3	1	1	1	24.2	4	3	3
1	1	1	44	4	1	1	1	24.2	5	3	5
1	1	7	52	3	1	1	1	24.21	5	3	5
1	1	2	25	6	1	1	1	24.22	3	1	1
1	1	6	51	3	1	1	1	24.22	3	3	1
1	1	4	77	1	1	1	1	24.22	3	1	3
1	1	3	44	4	1	1	1	24.22	3	3	3
1	1	7	71	1	1	1	1	24.22	4	3	3
1	1	7	69	2	1	1	1	24.22	1	3	4
1	1	1	46	4	1	1	1	24.22	3	2	4
1	1	7	38	5	1	1	1	24.22	4	4	4
1	1	2	38	5	1	1	1	24.22	3	3	5
1	1	5	72	1	1	1	1	24.22	3	5	5
1	1	7	69	2	1	1	1	24.22	4	5	5
1	1	7	50	3	1	1	1	24.22	5	2	5
1	1	7	44	4	1	1	1	24.22	5	5	5
1	1	6	18	7	1	1	1	24.22	3	2	4
1	1	4	54	3	1	1	1	24.24	3	4	4
1	1	3	51	3	1	1	1	24.41	5	2	3
1	1	2	52	3	1	1	1	24.45	3	4	3
1	1	7	49	4	1	1	1	24.45	3	3	5
1	1	7	65	2	1	1	1	24.46	1	3	3
1	1	7	20	6	1	1	1	24.46	4	2	5
1	1	7	62	2	1	1	1	24.49	2	2	3
1	1	5	19	7	1	1	1	24.49	3	1	3
1	1	3	24	6	1	1	1	24.49	4	3	3
1	1	3	21	6	1	1	1	24.49	3	3	4
1	1	7	65	2	1	1	1	24.49	3	4	4
1	1	7	26	6	1	1	1	24.49	4	5	5
1	1	1	18	7	1	1	1	24.5	2	3	3
1	1	2	55	3	1	1	1	24.5	3	3	5
1	1	5	52	3	1	1	1	24.5	5	3	5
1	1	7	72	1	1	1	1	24.52	4	1	5
1	1	1	36	5	1	1	1	24.68	2	3	3
1	1	4	28	6	1	1	1	24.69	3	2	4
1	1	7	67	2	1	1	1	24.69	1	5	5
1	1	7	66	2	1	1	1	24.74	3	5	5
1	1	2	71	1	1	1	1	24.77	1	5	2
1	1	7	64	2	1	1	1	24.77	3	4	3
1	1	7	72	1	1	1	1	24.77	3	3	4
1	1	7	75	1	1	1	1	24.77	3	2	5
1	1	7	66	2	1	1	1	24.77	1	2	3
1	1	7	55	3	1	1	1	24.79	4	5	5
1	1	7	45	4	1	1	1	24.79	5	5	5
1	1	7	50	3	1	1	1	24.8	3	3	3
1	1	7	43	4	1	1	1	24.8	3	3	3
1	1	2	51	3	1	1	1	24.8	3	4	4
1	1	7	45	4	1	1	1	24.8	5	4	4
1	1	7	41	4	1	1	1	24.8	3	3	5
1	1	7	45	4	1	1	1	24.8	3	4	5
1	1	2	18	7	1	1	1	24.8	4	3	5
1	1	10	49	4	1	1	1	24.8	4	5	5
1	1	7	42	4	1	1	1	24.97	3	1	3
1	1	7	69	2	1	1	1	24.97	2	3	5
1	1	3	51	3	1	1	1	24.97	2	3	5
1	1	2	24	6	1	1	1	25	5	2	4
1	1	7	81	1	1	1	1	25	3	4	5
1	1	7	41	4	1	1	1	25.08	1	3	3
1	1	7	33	5	1	1	1	25.09	3	2	3
1	1	1	75	1	1	1	1	25.1	2	3	4
1	1	2	47	4	1	1	1	25.1	2	1	3
1	1	7	69	2	1	1	1	25.16	3	3	5
1	1	7	70	1	1	1	1	25.22	3	1	5
1	1	7	24	6	1	1	1	25.25	3	2	3
1	1	1	24	6	1	1	1	25.25	4	4	3
1	1	7	64	2	1	1	1	25.28	1	3	4
1	1	2	40	4	1	1	1	25.31	3	3	4
1	1	7	61	2	1	1	1	25.31	4	5	5
1	1	7	61	2	1	1	1	25.33	5	5	5
1	1	7	71	1	1	1	1	25.34	1	1	3
1	1	2	32	5	1	1	1	25.35	2	2	2
1	1	21	52	3	1	1	1	25.35	5	4	3
1	1	7	65	2	1	1	1	25.35	4	3	5
1	1	7	60	2	1	1	1	25.35	4	5	5
1	1	7	46	4	1	1	1	25.38	5	2	5
1	1	2	53	3	1	1	1	25.39	2	5	3
1	1	7	50	3	1	1	1	25.39	5	3	5
1	1	4	50	3	1	1	1	25.39	5	2	5
1	1	7	39	5	1	1	1	25.4	3	3	5
1	1	10	46	4	1	1	1	25.41	5	2	5
1	1	4	34	5	1	1	1	25.42	5	3	5
1	1	5	47	4	1	1	1	25.53	2	3	4
1	1	7	51	3	1	1	1	25.6	4	2	3
1	1	3	63	2	1	1	1	25.61	3	3	3
1	1	2	43	4	1	1	1	25.63	3	4	5
1	1	7	64	2	1	1	1	25.71	1	2	3
1	1	7	45	4	1	1	1	25.71	3	2	3
1	1	7	48	4	1	1	1	25.71	5	5	3
1	1	7	19	7	1	1	1	25.71	3	3	4
1	1	3	59	3	1	1	1	25.71	2	5	5
1	1	7	52	3	1	1	1	25.71	3	3	5
1	1	2	19	7	1	1	1	25.71	4	3	4
1	1	7	61	2	1	1	1	25.72	3	3	5
1	1	3	21	6	1	1	1	25.74	5	5	5
1	1	7	70	1	1	1	1	25.82	3	3	5
1	1	3	45	4	1	1	1	25.83	4	5	5
1	1	7	63	2	1	1	1	25.95	2	3	4
1	1	7	66	2	1	1	1	25.95	2	3	4
1	1	1	63	2	1	1	1	25.95	2	4	4
1	1	7	25	6	1	1	1	25.95	3	2	4
1	1	7	78	1	1	1	1	25.95	3	3	4
1	1	7	60	2	1	1	1	25.95	1	3	5
1	1	7	64	2	1	1	1	25.95	2	4	5
1	1	7	49	4	1	1	1	25.95	5	4	5
1	1	3	56	3	1	1	1	25.97	3	3	3
1	1	2	47	4	1	1	1	25.98	5	4	2
1	1	2	42	4	1	1	1	26	4	3	3
1	1	7	50	3	1	1	1	26.04	3	3	3
1	1	7	64	2	1	1	1	26.08	3	3	5
1	1	7	49	4	1	1	1	26.12	1	5	4
1	1	7	21	6	1	1	1	26.12	4	3	4
1	1	7	65	2	1	1	1	26.12	3	3	5
1	1	7	47	4	1	1	1	26.12	3	5	5
1	1	7	52	3	1	1	1	26.15	3	5	5
1	1	7	62	2	1	1	1	26.18	4	2	4
1	1	7	71	1	1	1	1	26.18	3	5	5
1	1	14	69	2	1	1	1	26.23	3	2	4
1	1	7	66	2	1	1	1	26.26	2	3	3
1	1	7	67	2	1	1	1	26.49	3	3	4
1	1	2	50	3	1	1	1	26.57	3	3	3
1	1	7	87	1	1	1	1	26.57	1	3	5
1	1	7	36	5	1	1	1	26.57	5	3	5
1	1	4	64	2	1	1	1	26.67	1	5	5
1	1	3	43	4	1	1	1	26.67	3	3	3
1	1	2	42	4	1	1	1	26.67	4	3	3
1	1	7	48	4	1	1	1	26.67	1	4	4
1	1	7	45	4	1	1	1	26.67	3	3	5
1	1	7	80	1	1	1	1	26.7	1	3	4
1	1	7	61	2	1	1	1	26.76	4	2	5
1	1	2	45	4	1	1	1	26.82	2	3	4
1	1	2	22	6	1	1	1	26.83	2	3	3
1	1	5	27	6	1	1	1	26.83	2	2	5
1	1	7	65	2	1	1	1	26.83	3	5	5
1	1	7	69	2	1	1	1	26.95	2	1	3
1	1	4	55	3	1	1	1	26.99	3	4	5
1	1	7	49	4	1	1	1	27.04	3	2	4
1	1	4	31	5	1	1	1	27.04	4	3	4
1	1	3	48	4	1	1	1	27.13	1	4	4
1	1	7	18	7	1	1	1	27.36	4	2	2
1	1	7	72	1	1	1	1	27.36	3	5	5
1	1	7	53	3	1	1	1	27.43	5	1	5
1	1	7	63	2	1	1	1	27.46	3	5	5
1	1	2	30	5	1	1	1	27.47	4	3	5
1	1	7	74	1	1	1	1	27.55	3	3	4
1	1	7	30	5	1	1	1	27.62	5	3	5
1	1	2	40	4	1	1	1	27.68	4	3	3
1	1	3	53	3	1	1	1	27.68	1	3	4
1	1	7	49	4	1	1	1	27.68	3	3	4
1	1	3	45	4	1	1	1	27.68	3	3	4
1	1	7	41	4	1	1	1	27.68	3	2	5
1	1	3	70	1	1	1	1	27.68	3	3	5
1	1	4	42	4	1	1	1	27.68	3	4	5
1	1	7	57	3	1	1	1	27.76	4	3	3
1	1	7	18	7	1	1	1	27.76	3	2	4
1	1	2	23	6	1	1	1	27.76	3	3	5
1	1	4	56	3	1	1	1	27.82	2	5	3
1	1	1	39	5	1	1	1	27.82	3	2	5
1	1	5	37	5	1	1	1	27.93	3	2	2
1	1	1	48	4	1	1	1	27.97	1	5	4
1	1	7	56	3	1	1	1	28.04	3	3	5
1	1	2	55	3	1	1	1	28.08	3	4	3
1	1	7	65	2	1	1	1	28.08	3	4	4
1	1	7	71	1	1	1	1	28.1	4	4	5
1	1	1	50	3	1	1	1	28.23	3	3	2
1	1	2	42	4	1	1	1	28.37	4	4	4
1	1	4	62	2	1	1	1	28.41	4	4	5
1	1	7	68	2	1	1	1	28.69	3	1	5
1	1	7	32	5	1	1	1	28.73	3	3	4
1	1	7	56	3	1	1	1	28.73	4	3	5
1	1	14	55	3	1	1	1	28.73	3	1	2
1	1	7	35	5	1	1	1	28.74	2	5	5
1	1	7	65	2	1	1	1	29	1	2	4
1	1	7	42	4	1	1	1	29.3	3	3	3
1	1	2	60	2	1	1	1	29.3	4	3	3
1	1	7	70	1	1	1	1	29.38	4	2	5
1	1	7	44	4	1	1	1	29.39	3	4	3
1	1	7	64	2	1	1	1	29.39	2	4	4
1	1	7	44	4	1	1	1	29.39	5	2	5
1	1	7	54	3	1	1	1	29.41	3	3	3
1	1	7	70	1	1	1	1	29.41	5	5	5
1	1	7	19	7	1	1	1	29.73	3	2	4
1	1	7	47	4	1	1	1	29.76	2	2	2
1	1	2	23	6	1	1	1	29.94	3	3	3
1	1	1	42	4	1	1	1	29.98	3	3	4
1	1	7	40	4	1	1	1	30.04	5	2	3
1	1	7	34	5	1	1	1	30.07	3	3	3
1	1	7	76	1	1	1	1	30.12	3	1	5
1	1	7	73	1	1	1	1	30.44	3	4	4
1	1	7	54	3	1	1	1	30.45	3	5	5
1	1	2	53	3	1	1	1	30.67	3	5	4
1	1	2	41	4	1	1	1	30.74	3	2	3
1	1	7	44	4	1	1	1	31.02	3	5	4
1	1	7	39	5	1	1	1	31.02	3	3	5
1	1	7	32	5	1	1	1	31.1	4	5	5
1	1	2	47	4	1	1	1	31.14	3	3	3
1	1	4	77	1	1	1	1	31.36	2	5	5
1	1	2	31	5	1	1	1	31.56	3	2	3
1	1	5	49	4	1	1	1	31.89	1	1	1
1	1	7	28	6	1	1	1	31.92	3	2	3
1	1	7	23	6	1	1	1	32.58	4	3	5
1	1	2	38	5	1	1	1	32.77	2	3	4
1	1	7	35	5	1	1	1	32.81	3	3	4
1	1	3	27	6	1	1	1	33.06	3	1	3
1	1	7	50	3	1	1	1	33.2	5	2	3
1	1	7	32	5	1	1	1	33.3	1	1	1
1	0	0	20	6	1	1	1	8.86	3	1	4
1	0	0	75	1	1	1	1	14.69	1	1	2
1	0	0	83	1	1	1	1	14.88	3	5	4
1	0	0	16	7	1	1	1	15.47	3	1	1
1	0	0	63	2	1	1	1	15.57	2	3	4
1	0	0	69	2	1	1	1	16.14	5	4	5
1	0	0	63	2	1	1	1	16.23	5	5	4
1	0	0	67	2	1	1	1	16.37	1	1	2
1	0	0	18	7	1	1	1	16.41	5	2	4
1	0	0	50	3	1	1	1	16.6	3	5	5
1	0	0	31	5	1	1	1	16.65	5	3	4
1	0	0	41	4	1	1	1	16.9	5	5	5
1	0	0	19	7	1	1	1	16.9	3	3	3
1	0	0	75	1	1	1	1	16.98	2	5	5
1	0	0	20	6	1	1	1	17.02	5	2	1
1	0	0	71	1	1	1	1	17.3	2	3	4
1	0	0	35	5	1	1	1	17.3	3	2	4
1	0	0	49	4	1	1	1	17.3	2	3	5
1	0	0	39	5	1	1	1	17.36	3	1	5
1	0	0	55	3	1	1	1	17.45	3	3	5
1	0	0	17	7	1	1	1	17.56	5	3	4
1	0	0	52	3	1	1	1	17.72	1	3	5
1	0	0	21	6	1	1	1	17.72	3	4	4
1	0	0	29	6	1	1	1	17.75	5	3	3
1	0	0	20	6	1	1	1	17.76	3	3	3
1	0	0	70	1	1	1	1	18.07	2	3	3
1	0	0	19	7	1	1	1	18.08	4	1	2
1	0	0	24	6	1	1	1	18.11	3	3	5
1	0	0	16	7	1	1	1	18.13	3	3	3
1	0	0	22	6	1	1	1	18.14	3	3	3
1	0	0	27	6	1	1	1	18.17	4	3	4
1	0	0	39	5	1	1	1	18.21	1	5	5
1	0	0	70	1	1	1	1	18.29	1	4	4
1	0	0	36	5	1	1	1	18.34	4	4	4
1	0	0	60	2	1	1	1	18.37	2	3	3
1	0	0	16	7	1	1	1	18.37	4	3	3
1	0	0	61	2	1	1	1	18.37	1	5	5
1	0	0	61	2	1	1	1	18.38	3	4	3
1	0	0	42	4	1	1	1	18.42	5	2	5
1	0	0	22	6	1	1	1	18.43	5	5	5
1	0	0	23	6	1	1	1	18.44	3	1	5
1	0	0	35	5	1	1	1	18.5	2	4	3
1	0	0	23	6	1	1	1	18.52	5	1	5
1	0	0	44	4	1	1	1	18.55	1	3	4
1	0	0	48	4	1	1	1	18.59	5	3	1
1	0	0	72	1	1	1	1	18.59	3	3	3
1	0	0	23	6	1	1	1	18.59	5	2	3
1	0	0	70	1	1	1	1	18.6	2	5	5
1	0	0	46	4	1	1	1	18.65	1	3	3
1	0	0	33	5	1	1	1	18.71	2	1	3
1	0	0	76	1	1	1	1	18.73	1	2	2
1	0	0	48	4	1	1	1	18.81	3	2	5
1	0	0	48	4	1	1	1	18.92	3	2	3
1	0	0	42	4	1	1	1	18.92	3	3	5
1	0	0	21	6	1	1	1	18.94	3	2	1
1	0	0	70	1	1	1	1	18.94	4	5	5
1	0	0	19	7	1	1	1	18.94	5	2	5
1	0	0	50	3	1	1	1	19.03	1	2	2
1	0	0	34	5	1	1	1	19.03	2	3	3
1	0	0	35	5	1	1	1	19.03	3	3	3
1	0	0	47	4	1	1	1	19.03	5	3	3
1	0	0	68	2	1	1	1	19.03	2	3	4
1	0	0	61	2	1	1	1	19.07	1	2	3
1	0	0	33	5	1	1	1	19.1	5	3	4
1	0	0	18	7	1	1	1	19.1	3	1	5
1	0	0	62	2	1	1	1	19.1	3	5	5
1	0	0	55	3	1	1	1	19.16	1	3	3
1	0	0	28	6	1	1	1	19.2	4	3	5
1	0	0	64	2	1	1	1	19.21	3	5	5
1	0	0	79	1	1	1	1	19.23	2	4	5
1	0	0	20	6	1	1	1	19.25	5	5	5
1	0	0	71	1	1	1	1	19.26	2	3	4
1	0	0	49	4	1	1	1	19.26	5	4	5
1	0	0	72	1	1	1	1	19.37	3	4	4
1	0	0	18	7	1	1	1	19.37	4	3	4
1	0	0	74	1	1	1	1	19.39	3	1	1
1	0	0	24	6	1	1	1	19.47	5	5	5
1	0	0	43	4	1	1	1	19.48	4	3	4
1	0	0	60	2	1	1	1	19.49	2	3	1
1	0	0	63	2	1	1	1	19.49	3	3	3
1	0	0	67	2	1	1	1	19.49	3	4	3
1	0	0	49	4	1	1	1	19.49	2	3	4
1	0	0	45	4	1	1	1	19.49	3	3	4
1	0	0	26	6	1	1	1	19.49	3	3	4
1	0	0	43	4	1	1	1	19.49	4	3	4
1	0	0	50	3	1	1	1	19.49	4	4	5
1	0	0	74	1	1	1	1	19.49	5	3	5
1	0	0	44	4	1	1	1	19.49	3	3	3
1	0	0	70	1	1	1	1	19.53	3	3	1
1	0	0	59	3	1	1	1	19.53	3	3	3
1	0	0	49	4	1	1	1	19.53	3	3	3
1	0	0	63	2	1	1	1	19.53	4	5	3
1	0	0	17	7	1	1	1	19.53	2	2	4
1	0	0	50	3	1	1	1	19.53	3	5	4
1	0	0	84	1	1	1	1	19.53	1	5	5
1	0	0	55	3	1	1	1	19.53	3	2	5
1	0	0	58	3	1	1	1	19.53	3	3	5
1	0	0	55	3	1	1	1	19.53	3	5	5
1	0	0	23	6	1	1	1	19.55	3	3	3
1	0	0	71	1	1	1	1	19.57	3	4	4
1	0	0	17	7	1	1	1	19.58	4	3	4
1	0	0	22	6	1	1	1	19.59	2	2	3
1	0	0	18	7	1	1	1	19.59	4	3	3
1	0	0	18	7	1	1	1	19.59	4	3	3
1	0	0	24	6	1	1	1	19.59	3	4	4
1	0	0	64	2	1	1	1	19.59	3	5	5
1	0	0	43	4	1	1	1	19.59	4	3	5
1	0	0	64	2	1	1	1	19.59	4	3	5
1	0	0	51	3	1	1	1	19.6	1	3	3
1	0	0	41	4	1	1	1	19.6	3	2	3
1	0	0	42	4	1	1	1	19.61	1	1	2
1	0	0	32	5	1	1	1	19.71	3	2	3
1	0	0	40	4	1	1	1	19.72	5	1	3
1	0	0	53	3	1	1	1	19.72	5	3	3
1	0	0	51	3	1	1	1	19.72	3	1	4
1	0	0	31	5	1	1	1	19.72	5	5	5
1	0	0	19	7	1	1	1	19.72	3	3	3
1	0	0	46	4	1	1	1	19.73	3	3	4
1	0	0	48	4	1	1	1	19.73	5	5	5
1	0	0	31	5	1	1	1	19.78	2	4	5
1	0	0	31	5	1	1	1	19.82	3	1	3
1	0	0	23	6	1	1	1	19.83	5	3	4
1	0	0	29	6	1	1	1	19.9	3	3	1
1	0	0	65	2	1	1	1	19.9	1	2	3
1	0	0	68	2	1	1	1	19.9	2	5	5
1	0	0	27	6	1	1	1	19.9	4	4	5
1	0	0	65	2	1	1	1	19.92	2	5	5
1	0	0	60	2	1	1	1	19.94	4	1	3
1	0	0	69	2	1	1	1	19.94	1	3	4
1	0	0	85	1	1	1	1	20	1	1	5
1	0	0	34	5	1	1	1	20.05	1	2	1
1	0	0	29	6	1	1	1	20.05	2	2	2
1	0	0	31	5	1	1	1	20.05	3	3	4
1	0	0	19	7	1	1	1	20.06	5	3	5
1	0	0	17	7	1	1	1	20.08	3	3	3
1	0	0	19	7	1	1	1	20.2	3	1	3
1	0	0	62	2	1	1	1	20.2	1	3	5
1	0	0	45	4	1	1	1	20.2	4	3	5
1	0	0	21	6	1	1	1	20.26	3	3	3
1	0	0	47	4	1	1	1	20.28	1	1	2
1	0	0	57	3	1	1	1	20.28	1	4	2
1	0	0	37	5	1	1	1	20.28	3	3	2
1	0	0	64	2	1	1	1	20.28	1	2	3
1	0	0	33	5	1	1	1	20.28	2	2	3
1	0	0	46	4	1	1	1	20.28	2	3	3
1	0	0	54	3	1	1	1	20.28	3	3	3
1	0	0	63	2	1	1	1	20.31	5	4	5
1	0	0	50	3	1	1	1	20.37	3	4	3
1	0	0	48	4	1	1	1	20.37	5	1	5
1	0	0	43	4	1	1	1	20.41	5	3	5
1	0	0	56	3	1	1	1	20.42	1	3	5
1	0	0	31	5	1	1	1	20.43	5	1	4
1	0	0	85	1	1	1	1	20.45	3	3	4
1	0	0	65	2	1	1	1	20.52	3	5	3
1	0	0	31	5	1	1	1	20.52	4	2	3
1	0	0	70	1	1	1	1	20.55	1	1	1
1	0	0	28	6	1	1	1	20.55	4	3	4
1	0	0	62	2	1	1	1	20.55	4	3	5
1	0	0	48	4	1	1	1	20.57	3	2	3
1	0	0	55	3	1	1	1	20.57	3	3	5
1	0	0	22	6	1	1	1	20.62	5	2	3
1	0	0	54	3	1	1	1	20.62	5	3	3
1	0	0	63	2	1	1	1	20.62	1	3	4
1	0	0	66	2	1	1	1	20.64	4	4	4
1	0	0	73	1	1	1	1	20.64	3	3	5
1	0	0	61	2	1	1	1	20.66	5	5	5
1	0	0	60	2	1	1	1	20.69	1	2	3
1	0	0	80	1	1	1	1	20.7	2	3	4
1	0	0	52	3	1	1	1	20.7	3	3	4
1	0	0	44	4	1	1	1	20.7	4	3	5
1	0	0	36	5	1	1	1	20.7	4	2	5
1	0	0	57	3	1	1	1	20.75	3	5	5
1	0	0	70	1	1	1	1	20.76	1	5	1
1	0	0	37	5	1	1	1	20.76	1	1	3
1	0	0	36	5	1	1	1	20.76	2	3	3
1	0	0	29	6	1	1	1	20.76	3	2	3
1	0	0	28	6	1	1	1	20.76	3	2	3
1	0	0	44	4	1	1	1	20.76	3	3	3
1	0	0	27	6	1	1	1	20.76	3	3	3
1	0	0	37	5	1	1	1	20.76	3	4	3
1	0	0	45	4	1	1	1	20.76	4	5	3
1	0	0	48	4	1	1	1	20.76	1	4	4
1	0	0	55	3	1	1	1	20.76	2	3	4
1	0	0	21	6	1	1	1	20.76	5	4	4
1	0	0	40	4	1	1	1	20.76	2	3	5
1	0	0	43	4	1	1	1	20.76	3	1	5
1	0	0	51	3	1	1	1	20.76	3	3	5
1	0	0	65	2	1	1	1	20.76	3	5	5
1	0	0	33	5	1	1	1	20.76	5	3	5
1	0	0	82	1	1	1	1	20.78	1	3	4
1	0	0	53	3	1	1	1	20.8	2	2	4
1	0	0	42	4	1	1	1	20.81	3	3	3
1	0	0	65	2	1	1	1	20.81	4	3	3
1	0	0	70	1	1	1	1	20.81	3	1	4
1	0	0	18	7	1	1	1	20.83	4	2	5
1	0	0	60	2	1	1	1	20.88	1	5	5
1	0	0	70	1	1	1	1	20.9	3	2	4
1	0	0	23	6	1	1	1	20.9	3	2	3
1	0	0	60	2	1	1	1	20.96	1	3	3
1	0	0	74	1	1	1	1	20.96	4	3	3
1	0	0	84	1	1	1	1	20.96	1	3	4
1	0	0	45	4	1	1	1	20.96	3	3	3
1	0	0	36	5	1	1	1	20.98	5	2	5
1	0	0	27	6	1	1	1	21.01	3	2	2
1	0	0	48	4	1	1	1	21.01	3	3	4
1	0	0	71	1	1	1	1	21.01	5	4	4
1	0	0	47	4	1	1	1	21.01	3	1	5
1	0	0	52	3	1	1	1	21.09	2	1	3
1	0	0	45	4	1	1	1	21.09	3	2	3
1	0	0	64	2	1	1	1	21.09	4	2	4
1	0	0	63	2	1	1	1	21.11	2	2	3
1	0	0	50	3	1	1	1	21.12	5	3	4
1	0	0	73	1	1	1	1	21.12	3	2	5
1	0	0	62	2	1	1	1	21.13	3	1	4
1	0	0	75	1	1	1	1	21.2	4	3	4
1	0	0	65	2	1	1	1	21.22	3	5	5
1	0	0	27	6	1	1	1	21.22	3	2	2
1	0	0	55	3	1	1	1	21.22	4	2	4
1	0	0	25	6	1	1	1	21.22	3	3	5
1	0	0	58	3	1	1	1	21.22	3	3	5
1	0	0	46	4	1	1	1	21.26	2	3	3
1	0	0	61	2	1	1	1	21.26	3	2	3
1	0	0	54	3	1	1	1	21.26	3	3	4
1	0	0	64	2	1	1	1	21.26	2	3	5
1	0	0	61	2	1	1	1	21.26	3	3	5
1	0	0	35	5	1	1	1	21.26	4	5	5
1	0	0	85	1	1	1	1	21.28	1	5	5
1	0	0	55	3	1	1	1	21.3	3	2	3
1	0	0	33	5	1	1	1	21.3	2	3	5
1	0	0	30	5	1	1	1	21.3	3	3	2
1	0	0	51	3	1	1	1	21.3	2	3	4
1	0	0	29	6	1	1	1	21.3	5	1	5
1	0	0	49	4	1	1	1	21.31	3	4	4
1	0	0	45	4	1	1	1	21.34	3	3	3
1	0	0	79	1	1	1	1	21.38	1	1	4
1	0	0	45	4	1	1	1	21.38	3	2	3
1	0	0	48	4	1	1	1	21.46	1	3	4
1	0	0	48	4	1	1	1	21.47	2	3	5
1	0	0	65	2	1	1	1	21.48	2	3	2
1	0	0	67	2	1	1	1	21.48	3	3	3
1	0	0	51	3	1	1	1	21.48	3	3	3
1	0	0	55	3	1	1	1	21.48	3	4	3
1	0	0	72	1	1	1	1	21.48	2	3	4
1	0	0	64	2	1	1	1	21.48	2	5	4
1	0	0	50	3	1	1	1	21.48	3	4	4
1	0	0	62	2	1	1	1	21.48	3	5	5
1	0	0	55	3	1	1	1	21.48	4	3	5
1	0	0	69	2	1	1	1	21.48	5	5	5
1	0	0	30	5	1	1	1	21.51	5	1	3
1	0	0	74	1	1	1	1	21.51	3	3	4
1	0	0	67	2	1	1	1	21.51	5	2	4
1	0	0	62	2	1	1	1	21.51	2	3	5
1	0	0	64	2	1	1	1	21.51	3	5	5
1	0	0	55	3	1	1	1	21.51	3	5	5
1	0	0	50	3	1	1	1	21.51	4	3	5
1	0	0	25	6	1	1	1	21.55	3	3	4
1	0	0	46	4	1	1	1	21.56	3	3	4
1	0	0	28	6	1	1	1	21.6	3	3	3
1	0	0	50	3	1	1	1	21.6	5	5	5
1	0	0	54	3	1	1	1	21.61	1	3	3
1	0	0	50	3	1	1	1	21.61	2	3	3
1	0	0	60	2	1	1	1	21.63	3	2	3
1	0	0	51	3	1	1	1	21.63	3	4	4
1	0	0	77	1	1	1	1	21.63	4	3	4
1	0	0	59	3	1	1	1	21.63	4	5	5
1	0	0	67	2	1	1	1	21.63	4	5	5
1	0	0	35	5	1	1	1	21.67	5	3	5
1	0	0	42	4	1	1	1	21.72	4	3	3
1	0	0	72	1	1	1	1	21.72	5	5	5
1	0	0	43	4	1	1	1	21.77	5	1	5
1	0	0	80	1	1	1	1	21.8	1	2	1
1	0	0	39	5	1	1	1	21.8	1	4	4
1	0	0	45	4	1	1	1	21.88	1	2	3
1	0	0	65	2	1	1	1	21.88	3	5	5
1	0	0	44	4	1	1	1	21.89	2	2	3
1	0	0	50	3	1	1	1	21.97	4	3	5
1	0	0	43	4	1	1	1	21.97	2	3	5
1	0	0	27	6	1	1	1	21.97	3	3	5
1	0	0	48	4	1	1	1	21.97	5	2	5
1	0	0	69	2	1	1	1	21.97	5	3	5
1	0	0	59	3	1	1	1	22.04	3	4	3
1	0	0	55	3	1	1	1	22.04	3	3	5
1	0	0	46	4	1	1	1	22.04	3	3	5
1	0	0	37	5	1	1	1	22.05	2	4	3
1	0	0	33	5	1	1	1	22.05	3	4	4
1	0	0	48	4	1	1	1	22.06	3	3	3
1	0	0	19	7	1	1	1	22.09	3	2	3
1	0	0	33	5	1	1	1	22.09	3	3	3
1	0	0	82	1	1	1	1	22.09	1	5	5
1	0	0	67	2	1	1	1	22.1	3	5	5
1	0	0	50	3	1	1	1	22.14	2	1	3
1	0	0	50	3	1	1	1	22.14	5	3	5
1	0	0	48	4	1	1	1	22.15	3	2	4
1	0	0	46	4	1	1	1	22.15	3	3	5
1	0	0	23	6	1	1	1	22.2	4	2	4
1	0	0	51	3	1	1	1	22.2	2	5	5
1	0	0	31	5	1	1	1	22.22	3	3	4
1	0	0	67	2	1	1	1	22.22	1	4	5
1	0	0	43	4	1	1	1	22.22	2	3	5
1	0	0	36	5	1	1	1	22.23	5	3	5
1	0	0	43	4	1	1	1	22.23	4	5	5
1	0	0	54	3	1	1	1	22.31	1	1	3
1	0	0	37	5	1	1	1	22.31	5	5	5
1	0	0	52	3	1	1	1	22.31	3	3	5
1	0	0	49	4	1	1	1	22.32	2	1	3
1	0	0	53	3	1	1	1	22.32	2	4	4
1	0	0	22	6	1	1	1	22.34	3	3	3
1	0	0	42	4	1	1	1	22.38	3	2	3
1	0	0	55	3	1	1	1	22.41	2	3	2
1	0	0	53	3	1	1	1	22.46	5	4	5
1	0	0	70	1	1	1	1	22.46	1	3	4
1	0	0	27	6	1	1	1	22.49	3	2	3
1	0	0	51	3	1	1	1	22.49	3	3	3
1	0	0	74	1	1	1	1	22.49	2	3	4
1	0	0	49	4	1	1	1	22.49	3	3	4
1	0	0	32	5	1	1	1	22.49	5	1	4
1	0	0	54	3	1	1	1	22.49	1	3	5
1	0	0	54	3	1	1	1	22.49	1	3	5
1	0	0	51	3	1	1	1	22.49	1	3	5
1	0	0	57	3	1	1	1	22.49	2	5	5
1	0	0	31	5	1	1	1	22.49	3	3	5
1	0	0	66	2	1	1	1	22.49	3	4	5
1	0	0	56	3	1	1	1	22.49	4	2	5
1	0	0	53	3	1	1	1	22.49	4	3	5
1	0	0	52	3	1	1	1	22.49	4	5	5
1	0	0	53	3	1	1	1	22.49	5	3	5
1	0	0	50	3	1	1	1	22.5	5	3	5
1	0	0	49	4	1	1	1	22.58	3	3	3
1	0	0	68	2	1	1	1	22.58	3	3	3
1	0	0	61	2	1	1	1	22.58	3	5	5
1	0	0	49	4	1	1	1	22.59	2	3	5
1	0	0	47	4	1	1	1	22.59	4	3	5
1	0	0	48	4	1	1	1	22.59	3	3	4
1	0	0	21	6	1	1	1	22.6	3	2	3
1	0	0	41	4	1	1	1	22.6	5	1	3
1	0	0	31	5	1	1	1	22.63	5	5	5
1	0	0	34	5	1	1	1	22.63	3	1	4
1	0	0	48	4	1	1	1	22.64	5	4	5
1	0	0	49	4	1	1	1	22.65	5	3	5
1	0	0	69	2	1	1	1	22.68	2	3	3
1	0	0	70	1	1	1	1	22.76	3	4	4
1	0	0	38	5	1	1	1	22.76	5	1	5
1	0	0	50	3	1	1	1	22.77	4	4	4
1	0	0	41	4	1	1	1	22.79	1	3	2
1	0	0	30	5	1	1	1	22.84	4	4	5
1	0	0	49	4	1	1	1	22.84	4	3	4
1	0	0	61	2	1	1	1	22.86	1	3	3
1	0	0	48	4	1	1	1	22.86	2	3	4
1	0	0	32	5	1	1	1	22.86	3	2	5
1	0	0	63	2	1	1	1	22.86	5	4	3
1	0	0	33	5	1	1	1	22.86	5	4	3
1	0	0	66	2	1	1	1	22.89	4	3	5
1	0	0	67	2	1	1	1	22.89	5	5	5
1	0	0	48	4	1	1	1	22.95	4	3	5
1	0	0	61	2	1	1	1	22.96	1	5	5
1	0	0	48	4	1	1	1	22.96	3	5	5
1	0	0	52	3	1	1	1	22.96	3	3	3
1	0	0	24	6	1	1	1	23.03	1	2	3
1	0	0	25	6	1	1	1	23.03	4	3	3
1	0	0	59	3	1	1	1	23.03	3	3	4
1	0	0	60	2	1	1	1	23.03	5	3	4
1	0	0	53	3	1	1	1	23.03	2	4	5
1	0	0	66	2	1	1	1	23.03	4	3	5
1	0	0	68	2	1	1	1	23.03	3	3	5
1	0	0	65	2	1	1	1	23.05	1	4	4
1	0	0	67	2	1	1	1	23.12	2	1	3
1	0	0	17	7	1	1	1	23.12	5	2	4
1	0	0	65	2	1	1	1	23.14	3	3	5
1	0	0	60	2	1	1	1	23.15	4	3	4
1	0	0	67	2	1	1	1	23.18	3	3	5
1	0	0	42	4	1	1	1	23.24	5	3	3
1	0	0	76	1	1	1	1	23.31	1	4	3
1	0	0	45	4	1	1	1	23.31	3	1	3
1	0	0	38	5	1	1	1	23.31	3	3	4
1	0	0	63	2	1	1	1	23.31	3	1	5
1	0	0	40	4	1	1	1	23.32	4	1	3
1	0	0	70	1	1	1	1	23.33	1	4	5
1	0	0	65	2	1	1	1	23.36	1	2	4
1	0	0	66	2	1	1	1	23.36	3	5	5
1	0	0	39	5	1	1	1	23.36	4	3	5
1	0	0	21	6	1	1	1	23.36	5	3	5
1	0	0	27	6	1	1	1	23.36	5	3	5
1	0	0	55	3	1	1	1	23.39	3	5	5
1	0	0	42	4	1	1	1	23.41	3	2	3
1	0	0	46	4	1	1	1	23.41	3	4	3
1	0	0	33	5	1	1	1	23.44	2	1	2
1	0	0	67	2	1	1	1	23.44	3	5	2
1	0	0	68	2	1	1	1	23.44	1	3	3
1	0	0	53	3	1	1	1	23.44	2	3	3
1	0	0	22	6	1	1	1	23.44	4	3	3
1	0	0	50	3	1	1	1	23.44	2	5	4
1	0	0	65	2	1	1	1	23.44	3	3	4
1	0	0	55	3	1	1	1	23.44	5	2	4
1	0	0	48	4	1	1	1	23.44	2	4	5
1	0	0	54	3	1	1	1	23.44	2	4	5
1	0	0	71	1	1	1	1	23.44	3	1	5
1	0	0	41	4	1	1	1	23.44	4	4	5
1	0	0	61	2	1	1	1	23.46	3	4	5
1	0	0	31	5	1	1	1	23.51	3	2	3
1	0	0	74	1	1	1	1	23.52	1	3	4
1	0	0	69	2	1	1	1	23.52	2	4	4
1	0	0	79	1	1	1	1	23.53	3	4	3
1	0	0	40	4	1	1	1	23.53	3	3	5
1	0	0	52	3	1	1	1	23.59	4	4	4
1	0	0	42	4	1	1	1	23.59	2	5	5
1	0	0	69	2	1	1	1	23.66	4	2	4
1	0	0	45	4	1	1	1	23.66	3	3	5
1	0	0	60	2	1	1	1	23.66	3	3	5
1	0	0	61	2	1	1	1	23.66	3	4	5
1	0	0	54	3	1	1	1	23.66	3	4	5
1	0	0	31	5	1	1	1	23.67	4	3	4
1	0	0	43	4	1	1	1	23.71	3	2	5
1	0	0	61	2	1	1	1	23.74	2	1	2
1	0	0	44	4	1	1	1	23.74	3	3	4
1	0	0	47	4	1	1	1	23.88	1	2	3
1	0	0	50	3	1	1	1	23.88	3	4	3
1	0	0	47	4	1	1	1	23.88	3	3	4
1	0	0	42	4	1	1	1	23.88	4	3	4
1	0	0	41	4	1	1	1	23.88	4	4	4
1	0	0	39	5	1	1	1	23.88	4	4	4
1	0	0	31	5	1	1	1	23.88	5	5	5
1	0	0	39	5	1	1	1	23.88	4	3	2
1	0	0	53	3	1	1	1	23.88	5	5	5
1	0	0	65	2	1	1	1	23.97	5	5	5
1	0	0	66	2	1	1	1	23.98	1	2	3
1	0	0	30	5	1	1	1	23.98	3	3	5
1	0	0	29	6	1	1	1	24	2	4	5
1	0	0	65	2	1	1	1	24.02	3	2	5
1	0	0	70	1	1	1	1	24.12	3	5	5
1	0	0	68	2	1	1	1	24.13	1	5	5
1	0	0	61	2	1	1	1	24.2	2	3	2
1	0	0	20	6	1	1	1	24.21	2	2	1
1	0	0	66	2	1	1	1	24.21	3	3	3
1	0	0	64	2	1	1	1	24.21	4	2	4
1	0	0	26	6	1	1	1	24.21	5	2	5
1	0	0	65	2	1	1	1	24.22	1	3	2
1	0	0	68	2	1	1	1	24.22	3	2	2
1	0	0	44	4	1	1	1	24.22	1	3	3
1	0	0	50	3	1	1	1	24.22	2	3	3
1	0	0	82	1	1	1	1	24.22	3	1	3
1	0	0	51	3	1	1	1	24.22	3	2	3
1	0	0	50	3	1	1	1	24.22	2	3	4
1	0	0	50	3	1	1	1	24.22	4	3	4
1	0	0	64	2	1	1	1	24.22	5	4	4
1	0	0	71	1	1	1	1	24.22	1	5	5
1	0	0	58	3	1	1	1	24.22	2	5	5
1	0	0	68	2	1	1	1	24.22	3	3	5
1	0	0	49	4	1	1	1	24.22	3	4	5
1	0	0	37	5	1	1	1	24.22	4	3	5
1	0	0	55	3	1	1	1	24.22	5	2	5
1	0	0	48	4	1	1	1	24.22	5	3	5
1	0	0	46	4	1	1	1	24.22	5	5	5
1	0	0	21	6	1	1	1	24.28	4	3	5
1	0	0	50	3	1	1	1	24.34	1	2	4
1	0	0	69	2	1	1	1	24.42	4	3	5
1	0	0	62	2	1	1	1	24.45	2	1	1
1	0	0	73	1	1	1	1	24.46	2	4	5
1	0	0	20	6	1	1	1	24.46	4	2	5
1	0	0	47	4	1	1	1	24.49	1	2	3
1	0	0	22	6	1	1	1	24.49	3	2	3
1	0	0	55	3	1	1	1	24.49	4	3	3
1	0	0	33	5	1	1	1	24.49	4	3	3
1	0	0	30	5	1	1	1	24.49	5	1	3
1	0	0	58	3	1	1	1	24.49	5	4	3
1	0	0	54	3	1	1	1	24.49	3	5	5
1	0	0	36	5	1	1	1	24.49	4	3	5
1	0	0	52	3	1	1	1	24.56	5	3	5
1	0	0	75	1	1	1	1	24.61	1	3	3
1	0	0	47	4	1	1	1	24.61	5	5	5
1	0	0	51	3	1	1	1	24.69	3	2	3
1	0	0	69	2	1	1	1	24.77	1	4	4
1	0	0	34	5	1	1	1	24.77	5	5	5
1	0	0	31	5	1	1	1	24.77	5	3	3
1	0	0	25	6	1	1	1	24.77	3	3	4
1	0	0	42	4	1	1	1	24.77	5	3	5
1	0	0	59	3	1	1	1	24.79	3	3	3
1	0	0	52	3	1	1	1	24.8	3	1	3
1	0	0	65	2	1	1	1	24.8	3	3	3
1	0	0	47	4	1	1	1	24.8	2	2	4
1	0	0	42	4	1	1	1	24.8	3	2	4
1	0	0	56	3	1	1	1	24.8	3	4	4
1	0	0	50	3	1	1	1	24.8	4	5	4
1	0	0	49	4	1	1	1	24.8	5	3	4
1	0	0	33	5	1	1	1	24.8	4	1	5
1	0	0	45	4	1	1	1	24.84	3	3	5
1	0	0	53	3	1	1	1	24.86	5	3	5
1	0	0	58	3	1	1	1	24.98	3	3	5
1	0	0	43	4	1	1	1	25.09	2	1	4
1	0	0	27	6	1	1	1	25.09	5	3	5
1	0	0	82	1	1	1	1	25.1	1	3	4
1	0	0	45	4	1	1	1	25.1	2	2	5
1	0	0	72	1	1	1	1	25.16	5	4	5
1	0	0	53	3	1	1	1	25.2	3	3	3
1	0	0	36	5	1	1	1	25.25	5	3	5
1	0	0	65	2	1	1	1	25.26	1	4	4
1	0	0	34	5	1	1	1	25.27	3	2	3
1	0	0	62	2	1	1	1	25.28	3	3	3
1	0	0	60	2	1	1	1	25.35	1	3	3
1	0	0	35	5	1	1	1	25.35	3	1	3
1	0	0	68	2	1	1	1	25.35	2	2	5
1	0	0	29	6	1	1	1	25.35	3	3	5
1	0	0	63	2	1	1	1	25.39	2	2	3
1	0	0	39	5	1	1	1	25.39	2	4	3
1	0	0	61	2	1	1	1	25.39	3	4	3
1	0	0	48	4	1	1	1	25.39	1	3	4
1	0	0	75	1	1	1	1	25.39	3	3	4
1	0	0	48	4	1	1	1	25.39	1	1	5
1	0	0	33	5	1	1	1	25.48	3	1	1
1	0	0	74	1	1	1	1	25.51	3	3	3
1	0	0	50	3	1	1	1	25.51	2	2	5
1	0	0	51	3	1	1	1	25.51	3	3	5
1	0	0	60	2	1	1	1	25.56	2	1	1
1	0	0	41	4	1	1	1	25.61	3	2	2
1	0	0	69	2	1	1	1	25.65	3	3	4
1	0	0	61	2	1	1	1	25.69	5	5	5
1	0	0	48	4	1	1	1	25.69	2	3	5
1	0	0	68	2	1	1	1	25.69	3	3	5
1	0	0	41	4	1	1	1	25.71	2	1	3
1	0	0	78	1	1	1	1	25.71	2	3	3
1	0	0	65	2	1	1	1	25.71	3	3	3
1	0	0	52	3	1	1	1	25.71	3	5	5
1	0	0	31	5	1	1	1	25.71	4	3	5
1	0	0	52	3	1	1	1	25.83	3	3	3
1	0	0	36	5	1	1	1	25.83	4	3	3
1	0	0	42	4	1	1	1	25.83	3	3	4
1	0	0	73	1	1	1	1	25.89	5	5	5
1	0	0	71	1	1	1	1	25.91	3	3	5
1	0	0	62	2	1	1	1	25.95	1	1	3
1	0	0	69	2	1	1	1	25.95	3	3	3
1	0	0	47	4	1	1	1	25.95	5	4	3
1	0	0	27	6	1	1	1	25.95	4	4	4
1	0	0	44	4	1	1	1	25.95	3	2	5
1	0	0	53	3	1	1	1	25.95	5	3	5
1	0	0	55	3	1	1	1	25.95	5	4	5
1	0	0	52	3	1	1	1	25.95	5	5	5
1	0	0	24	6	1	1	1	26	3	1	3
1	0	0	39	5	1	1	1	26	3	3	5
1	0	0	35	5	1	1	1	26.04	5	2	5
1	0	0	48	4	1	1	1	26.08	5	4	4
1	0	0	46	4	1	1	1	26.12	2	3	3
1	0	0	66	2	1	1	1	26.12	3	3	4
1	0	0	47	4	1	1	1	26.17	4	4	4
1	0	0	59	3	1	1	1	26.17	3	5	5
1	0	0	51	3	1	1	1	26.22	3	4	5
1	0	0	78	1	1	1	1	26.27	5	3	5
1	0	0	52	3	1	1	1	26.3	5	1	1
1	0	0	22	6	1	1	1	26.31	5	4	4
1	0	0	60	2	1	1	1	26.37	1	3	4
1	0	0	42	4	1	1	1	26.42	3	2	3
1	0	0	77	1	1	1	1	26.56	3	3	4
1	0	0	62	2	1	1	1	26.57	1	3	2
1	0	0	51	3	1	1	1	26.57	4	2	3
1	0	0	29	6	1	1	1	26.57	5	1	3
1	0	0	20	6	1	1	1	26.57	4	4	4
1	0	0	50	3	1	1	1	26.57	1	4	5
1	0	0	66	2	1	1	1	26.73	3	4	3
1	0	0	25	6	1	1	1	26.73	4	3	5
1	0	0	31	5	1	1	1	26.78	4	2	1
1	0	0	49	4	1	1	1	26.78	5	3	5
1	0	0	33	5	1	1	1	26.81	3	3	4
1	0	0	27	6	1	1	1	26.82	4	2	5
1	0	0	46	4	1	1	1	26.87	2	1	3
1	0	0	30	5	1	1	1	26.87	3	5	4
1	0	0	29	6	1	1	1	26.87	4	3	5
1	0	0	66	2	1	1	1	26.99	3	3	5
1	0	0	37	5	1	1	1	27.01	3	2	3
1	0	0	40	4	1	1	1	27.01	3	3	5
1	0	0	36	5	1	1	1	27.02	1	2	4
1	0	0	21	6	1	1	1	27.04	4	2	5
1	0	0	42	4	1	1	1	27.14	3	3	3
1	0	0	71	1	1	1	1	27.18	3	4	4
1	0	0	43	4	1	1	1	27.18	4	4	4
1	0	0	59	3	1	1	1	27.18	1	5	5
1	0	0	38	5	1	1	1	27.34	5	1	2
1	0	0	53	3	1	1	1	27.34	5	3	3
1	0	0	61	2	1	1	1	27.34	2	2	5
1	0	0	58	3	1	1	1	27.36	2	2	5
1	0	0	44	4	1	1	1	27.41	3	1	5
1	0	0	81	1	1	1	1	27.55	1	4	3
1	0	0	44	4	1	1	1	27.55	4	3	4
1	0	0	69	2	1	1	1	27.64	3	3	4
1	0	0	51	3	1	1	1	27.68	3	3	1
1	0	0	28	6	1	1	1	27.68	5	1	1
1	0	0	46	4	1	1	1	27.68	2	3	3
1	0	0	64	2	1	1	1	27.68	2	4	3
1	0	0	57	3	1	1	1	27.68	3	2	3
1	0	0	42	4	1	1	1	27.68	3	2	3
1	0	0	20	6	1	1	1	27.68	3	3	3
1	0	0	37	5	1	1	1	27.68	3	3	3
1	0	0	46	4	1	1	1	27.68	1	1	5
1	0	0	81	1	1	1	1	27.68	3	3	5
1	0	0	30	5	1	1	1	27.68	3	3	5
1	0	0	69	2	1	1	1	27.68	3	5	5
1	0	0	27	6	1	1	1	27.7	3	1	3
1	0	0	20	6	1	1	1	27.76	4	3	3
1	0	0	38	5	1	1	1	27.76	5	2	3
1	0	0	37	5	1	1	1	27.76	4	3	5
1	0	0	33	5	1	1	1	27.77	5	4	4
1	0	0	67	2	1	1	1	28.06	3	3	4
1	0	0	66	2	1	1	1	28.06	4	1	5
1	0	0	32	5	1	1	1	28.24	4	4	4
1	0	0	57	3	1	1	1	28.32	1	1	4
1	0	0	62	2	1	1	1	28.34	3	2	4
1	0	0	62	2	1	1	1	28.34	3	5	5
1	0	0	61	2	1	1	1	28.4	1	5	3
1	0	0	34	5	1	1	1	28.41	5	3	5
1	0	0	32	5	1	1	1	28.7	2	4	4
1	0	0	35	5	1	1	1	28.73	2	2	4
1	0	0	72	1	1	1	1	28.89	2	1	5
1	0	0	40	4	1	1	1	28.98	5	2	4
1	0	0	45	4	1	1	1	29.03	1	2	4
1	0	0	54	3	1	1	1	29.05	3	3	4
1	0	0	67	2	1	1	1	29.05	1	1	5
1	0	0	35	5	1	1	1	29.05	3	1	5
1	0	0	51	3	1	1	1	29.07	3	3	5
1	0	0	59	3	1	1	1	29.24	1	3	4
1	0	0	45	4	1	1	1	29.38	3	3	3
1	0	0	64	2	1	1	1	29.38	3	3	5
1	0	0	43	4	1	1	1	29.38	5	2	5
1	0	0	52	3	1	1	1	29.39	3	5	5
1	0	0	50	3	1	1	1	29.41	3	2	5
1	0	0	34	5	1	1	1	29.58	3	3	3
1	0	0	50	3	1	1	1	29.74	3	3	5
1	0	0	32	5	1	1	1	29.76	4	2	4
1	0	0	55	3	1	1	1	29.96	1	5	5
1	0	0	64	2	1	1	1	30.06	2	3	4
1	0	0	50	3	1	1	1	30.07	2	4	5
1	0	0	44	4	1	1	1	30.11	2	2	5
1	0	0	43	4	1	1	1	30.18	2	2	3
1	0	0	30	5	1	1	1	30.19	2	3	3
1	0	0	57	3	1	1	1	30.28	5	5	5
1	0	0	72	1	1	1	1	30.42	3	3	5
1	0	0	47	4	1	1	1	30.61	2	1	5
1	0	0	29	6	1	1	1	31.14	4	2	4
1	0	0	46	4	1	1	1	31.25	1	2	4
1	0	0	38	5	1	1	1	31.38	1	3	3
1	0	0	48	4	1	1	1	31.56	4	3	3
1	0	0	66	2	1	1	1	31.99	2	3	3
1	0	0	50	3	1	1	1	32.11	3	3	3
1	0	0	34	5	1	1	1	32.18	2	2	4
1	0	0	51	3	1	1	1	32.28	3	3	3
1	0	0	41	4	1	1	1	32.87	3	3	5
1	0	0	59	3	1	1	1	33.75	3	1	2
1	0	0	50	3	1	1	1	33.95	4	4	4
1	0	0	40	4	1	1	1	33.95	4	1	5
1	0	0	58	3	1	1	1	34.6	5	2	1
1	0	0	20	6	1	1	1	34.6	4	2	3
1	0	0	49	4	1	1	1	34.6	3	3	4
1	0	0	62	2	1	1	1	34.93	2	5	5
1	0	0	29	6	1	1	1	36.01	5	2	2
1	0	0	49	4	1	1	1	37.25	4	3	5
1	0	0	28	6	1	1	1	37.55	3	4	5
1	1	2	29	6	0	1	1	17.3	1	3	3
1	1	3	47	4	0	1	1	18.29	3	4	4
1	1	7	71	1	0	1	1	18.66	3	2	4
1	1	7	71	1	0	1	1	18.73	3	4	5
1	1	7	75	1	0	1	1	18.92	2	3	3
1	1	7	69	2	0	1	1	19.23	3	5	4
1	1	7	77	1	0	1	1	19.23	4	3	5
1	1	2	21	6	0	1	1	19.53	3	1	3
1	1	7	77	1	0	1	1	19.53	1	5	5
1	1	7	77	1	0	1	1	19.56	1	1	5
1	1	7	49	4	0	1	1	19.78	1	3	5
1	1	14	71	1	0	1	1	20	3	4	4
1	1	7	55	3	0	1	1	20.4	3	3	3
1	1	7	38	5	0	1	1	20.43	1	3	3
1	1	5	58	3	0	1	1	20.96	4	1	3
1	1	7	65	2	0	1	1	21.48	1	2	5
1	1	7	70	1	0	1	1	21.52	1	3	5
1	1	14	81	1	0	1	1	21.83	3	5	5
1	1	7	74	1	0	1	1	21.85	3	5	5
1	1	7	95	1	0	1	1	22.05	2	4	4
1	1	7	75	1	0	1	1	22.22	3	5	5
1	1	7	54	3	0	1	1	23.15	1	5	1
1	1	5	78	1	0	1	1	23.44	2	3	1
1	1	3	38	5	0	1	1	23.44	3	4	4
1	1	7	82	1	0	1	1	23.44	2	2	5
1	1	1	31	5	0	1	1	23.44	3	5	5
1	1	7	53	3	0	1	1	23.63	3	3	5
1	1	7	78	1	0	1	1	23.88	3	1	5
1	1	14	72	1	0	1	1	24.44	1	5	5
1	1	7	63	2	0	1	1	24.44	4	3	5
1	1	7	64	2	0	1	1	24.97	5	5	5
1	1	7	74	1	0	1	1	25.39	4	1	5
1	1	7	61	2	0	1	1	25.39	5	3	5
1	1	7	59	3	0	1	1	25.45	2	4	5
1	1	7	68	2	0	1	1	25.65	1	5	5
1	1	7	70	1	0	1	1	25.68	2	4	5
1	1	7	69	2	0	1	1	25.97	1	3	5
1	1	7	69	2	0	1	1	26.03	4	3	4
1	1	7	69	2	0	1	1	26.71	1	1	1
1	1	7	70	1	0	1	1	26.91	3	3	5
1	1	7	79	1	0	1	1	26.91	3	4	5
1	1	7	58	3	0	1	1	27.06	3	4	5
1	1	7	65	2	0	1	1	27.34	1	2	5
1	1	7	37	5	0	1	1	27.43	2	1	4
1	1	6	64	2	0	1	1	27.77	3	4	4
1	1	7	61	2	0	1	1	28.1	1	2	3
1	1	7	63	2	0	1	1	29.9	3	2	3
1	1	7	52	3	0	1	1	30.82	3	4	4
1	1	7	82	1	0	1	1	31.11	2	2	4
1	1	3	47	4	0	1	1	31.25	2	2	5
1	1	7	48	4	0	1	1	33.98	1	3	4
1	1	7	49	4	0	1	1	35.16	2	4	3
1	0	0	68	2	0	1	1	14.24	4	2	3
1	0	0	62	2	0	1	1	15.46	2	5	5
1	0	0	83	1	0	1	1	16.65	4	3	4
1	0	0	21	6	0	1	1	16.73	4	1	3
1	0	0	70	1	0	1	1	17.34	3	2	5
1	0	0	32	5	0	1	1	18.13	3	3	5
1	0	0	77	1	0	1	1	18.73	1	2	3
1	0	0	73	1	0	1	1	18.73	3	2	4
1	0	0	26	6	0	1	1	18.82	3	2	2
1	0	0	48	4	0	1	1	19.29	3	1	5
1	0	0	75	1	0	1	1	19.74	3	3	3
1	0	0	73	1	0	1	1	20.2	3	2	4
1	0	0	79	1	0	1	1	20.27	1	5	5
1	0	0	86	1	0	1	1	20.4	1	2	4
1	0	0	80	1	0	1	1	20.44	3	5	5
1	0	0	30	5	0	1	1	20.55	5	3	5
1	0	0	60	2	0	1	1	21.02	1	2	3
1	0	0	54	3	0	1	1	21.22	4	3	4
1	0	0	62	2	0	1	1	21.22	3	1	5
1	0	0	63	2	0	1	1	21.48	3	3	4
1	0	0	40	4	0	1	1	21.51	3	1	5
1	0	0	44	4	0	1	1	21.63	1	4	4
1	0	0	72	1	0	1	1	22.04	3	4	5
1	0	0	85	1	0	1	1	22.22	3	3	3
1	0	0	83	1	0	1	1	22.22	1	3	5
1	0	0	82	1	0	1	1	22.31	1	5	5
1	0	0	74	1	0	1	1	22.31	1	2	3
1	0	0	63	2	0	1	1	22.31	1	1	5
1	0	0	48	4	0	1	1	22.49	4	5	5
1	0	0	64	2	0	1	1	22.49	1	3	5
1	0	0	64	2	0	1	1	22.51	5	3	5
1	0	0	41	4	0	1	1	22.58	3	1	3
1	0	0	46	4	0	1	1	22.83	1	3	5
1	0	0	64	2	0	1	1	22.89	5	5	5
1	0	0	48	4	0	1	1	23.44	1	3	4
1	0	0	47	4	0	1	1	24.77	1	1	5
1	0	0	53	3	0	1	1	25	3	3	4
1	0	0	71	1	0	1	1	25.39	2	3	3
1	0	0	77	1	0	1	1	25.39	3	3	5
1	0	0	81	1	0	1	1	25.97	2	3	5
1	0	0	67	2	0	1	1	26.37	3	2	4
1	0	0	58	3	0	1	1	26.67	3	2	3
1	0	0	17	7	0	1	1	26.67	3	2	5
1	0	0	57	3	0	1	1	27.29	4	5	5
1	0	0	16	7	0	1	1	27.34	4	4	3
1	0	0	86	1	0	1	1	27.34	3	2	5
1	0	0	63	2	0	1	1	27.68	3	5	5
1	0	0	59	3	0	1	1	28.04	3	1	5
1	0	0	45	4	0	1	1	28.73	4	5	5
1	0	0	83	1	0	1	1	28.89	4	4	4
1	0	0	54	3	0	1	1	29.38	5	3	2
1	0	0	48	4	0	1	1	30.3	1	5	3
1	0	0	50	3	0	1	1	30.67	1	3	5
1	0	0	65	2	0	1	1	30.82	1	5	5
1	0	0	37	5	0	1	1	31.25	5	1	5
1	0	0	56	3	0	1	1	31.99	1	1	3
1	0	0	73	1	0	1	1	32.05	3	5	5
1	0	0	78	1	0	1	1	32.44	3	5	5
1	0	0	44	4	0	1	1	34.44	5	3	5
1	0	0	59	3	0	1	1	35.95	1	5	5
1	0	0	60	2	0	1	1	36.67	1	5	5
1	1	7	66	2	1	0	1	14.71	1	5	1
1	1	7	80	1	1	0	1	15.22	3	5	5
1	1	5	51	3	1	0	1	15.57	3	1	1
1	1	7	69	2	1	0	1	15.57	4	5	4
1	1	7	72	1	1	0	1	15.57	1	5	5
1	1	7	65	2	1	0	1	15.62	1	4	4
1	1	7	69	2	1	0	1	15.62	1	4	5
1	1	1	85	1	1	0	1	15.62	3	3	5
1	1	5	47	4	1	0	1	15.78	4	1	1
1	1	3	17	7	1	0	1	16.53	3	3	3
1	1	7	39	5	1	0	1	16.65	1	3	3
1	1	2	25	6	1	0	1	16.71	4	3	4
1	1	7	64	2	1	0	1	16.71	1	2	5
1	1	2	19	7	1	0	1	16.85	4	3	4
1	1	5	55	3	1	0	1	16.94	1	2	4
1	1	7	68	2	1	0	1	16.98	1	5	5
1	1	7	63	2	1	0	1	17.01	1	5	5
1	1	7	79	1	1	0	1	17.13	3	1	5
1	1	5	35	5	1	0	1	17.24	3	1	1
1	1	2	82	1	1	0	1	17.27	2	3	4
1	1	2	17	7	1	0	1	17.3	5	2	3
1	1	4	62	2	1	0	1	17.3	3	4	4
1	1	3	16	7	1	0	1	17.3	5	4	4
1	1	7	28	6	1	0	1	17.3	5	5	4
1	1	14	26	6	1	0	1	17.3	1	2	5
1	1	14	59	3	1	0	1	17.3	1	3	5
1	1	2	62	2	1	0	1	17.3	3	3	5
1	1	7	70	1	1	0	1	17.3	4	4	5
1	1	7	53	3	1	0	1	17.31	1	1	2
1	1	7	78	1	1	0	1	17.33	5	3	3
1	1	1	23	6	1	0	1	17.36	4	3	4
1	1	3	46	4	1	0	1	17.45	3	3	4
1	1	3	53	3	1	0	1	17.51	1	2	1
1	1	7	23	6	1	0	1	17.58	5	2	3
1	1	7	65	2	1	0	1	17.58	1	3	5
1	1	3	62	2	1	0	1	17.58	1	4	5
1	1	2	18	7	1	0	1	17.58	3	1	5
1	1	7	74	1	1	0	1	17.58	3	5	5
1	1	2	47	4	1	0	1	17.72	2	3	4
1	1	5	56	3	1	0	1	17.72	5	5	4
1	1	7	52	3	1	0	1	17.72	1	3	5
1	1	2	51	3	1	0	1	17.77	1	2	4
1	1	7	80	1	1	0	1	17.78	3	4	5
1	1	5	20	6	1	0	1	17.82	3	1	5
1	1	7	82	1	1	0	1	17.84	3	5	5
1	1	7	58	3	1	0	1	17.85	3	1	2
1	1	7	40	4	1	0	1	17.93	1	4	4
1	1	7	75	1	1	0	1	17.93	3	3	4
1	1	7	69	2	1	0	1	17.93	3	4	4
1	1	7	49	4	1	0	1	17.96	1	1	1
1	1	7	23	6	1	0	1	17.96	5	4	2
1	1	7	45	4	1	0	1	17.96	1	3	5
1	1	7	65	2	1	0	1	17.96	1	5	5
1	1	7	72	1	1	0	1	17.96	3	4	5
1	1	7	72	1	1	0	1	18.03	3	4	4
1	1	7	52	3	1	0	1	18.06	1	3	4
1	1	7	81	1	1	0	1	18.16	3	3	3
1	1	7	53	3	1	0	1	18.17	2	2	3
1	1	2	55	3	1	0	1	18.17	3	5	5
1	1	4	84	1	1	0	1	18.18	1	4	5
1	1	1	25	6	1	0	1	18.21	4	3	3
1	1	7	22	6	1	0	1	18.31	4	3	4
1	1	7	30	5	1	0	1	18.34	5	3	4
1	1	7	42	4	1	0	1	18.34	3	3	5
1	1	7	65	2	1	0	1	18.34	3	5	5
1	1	3	18	7	1	0	1	18.35	5	4	4
1	1	3	39	5	1	0	1	18.37	3	1	3
1	1	7	42	4	1	0	1	18.37	4	2	3
1	1	7	68	2	1	0	1	18.37	3	5	4
1	1	7	69	2	1	0	1	18.37	1	5	5
1	1	7	64	2	1	0	1	18.37	3	3	5
1	1	7	75	1	1	0	1	18.37	3	5	5
1	1	2	16	7	1	0	1	18.38	3	2	5
1	1	7	70	1	1	0	1	18.38	5	5	5
1	1	2	56	3	1	0	1	18.42	3	4	5
1	1	7	17	7	1	0	1	18.52	3	3	3
1	1	7	60	2	1	0	1	18.52	3	3	4
1	1	4	47	4	1	0	1	18.52	3	4	4
1	1	7	70	1	1	0	1	18.52	2	5	5
1	1	7	22	6	1	0	1	18.52	5	2	5
1	1	7	61	2	1	0	1	18.55	1	3	5
1	1	7	73	1	1	0	1	18.59	1	2	4
1	1	5	50	3	1	0	1	18.59	1	1	1
1	1	5	17	7	1	0	1	18.59	4	3	4
1	1	7	65	2	1	0	1	18.59	3	5	5
1	1	7	47	4	1	0	1	18.6	5	5	5
1	1	7	81	1	1	0	1	18.67	3	4	5
1	1	3	18	7	1	0	1	18.69	4	3	3
1	1	2	19	7	1	0	1	18.69	5	4	5
1	1	2	43	4	1	0	1	18.71	1	3	4
1	1	3	79	1	1	0	1	18.73	2	4	4
1	1	7	26	6	1	0	1	18.73	2	4	4
1	1	7	61	2	1	0	1	18.75	3	1	3
1	1	7	50	3	1	0	1	18.75	3	2	5
1	1	3	20	6	1	0	1	18.78	5	3	4
1	1	7	76	1	1	0	1	18.83	5	5	3
1	1	7	83	1	1	0	1	18.89	1	4	3
1	1	7	75	1	1	0	1	18.9	5	5	5
1	1	1	18	7	1	0	1	18.99	4	3	5
1	1	6	23	6	1	0	1	18.99	2	2	3
1	1	7	65	2	1	0	1	19	3	4	5
1	1	7	64	2	1	0	1	19.02	2	3	3
1	1	7	65	2	1	0	1	19.03	1	3	3
1	1	21	78	1	1	0	1	19.03	3	3	5
1	1	2	61	2	1	0	1	19.03	3	5	5
1	1	3	31	5	1	0	1	19.03	3	5	5
1	1	7	65	2	1	0	1	19.03	4	5	5
1	1	7	62	2	1	0	1	19.03	5	2	5
1	1	1	21	6	1	0	1	19.03	5	2	5
1	1	7	50	3	1	0	1	19.03	5	5	5
1	1	7	68	2	1	0	1	19.05	2	3	3
1	1	7	71	1	1	0	1	19.05	1	4	5
1	1	7	68	2	1	0	1	19.1	1	5	5
1	1	7	74	1	1	0	1	19.13	2	3	4
1	1	7	70	1	1	0	1	19.13	5	5	5
1	1	7	61	2	1	0	1	19.14	2	2	4
1	1	3	26	6	1	0	1	19.21	2	4	5
1	1	7	57	3	1	0	1	19.26	5	2	3
1	1	7	71	1	1	0	1	19.28	3	4	3
1	1	3	68	2	1	0	1	19.29	5	5	5
1	1	7	65	2	1	0	1	19.33	1	3	3
1	1	7	61	2	1	0	1	19.36	3	4	5
1	1	7	60	2	1	0	1	19.37	5	4	4
1	1	7	45	4	1	0	1	19.37	5	5	5
1	1	7	23	6	1	0	1	19.44	5	3	5
1	1	7	68	2	1	0	1	19.47	3	1	5
1	1	3	20	6	1	0	1	19.49	5	5	5
1	1	1	54	3	1	0	1	19.53	2	5	2
1	1	5	76	1	1	0	1	19.53	1	3	3
1	1	7	80	1	1	0	1	19.53	2	3	4
1	1	7	29	6	1	0	1	19.53	3	4	4
1	1	7	58	3	1	0	1	19.53	2	1	5
1	1	7	69	2	1	0	1	19.53	2	5	5
1	1	7	26	6	1	0	1	19.53	3	1	5
1	1	3	63	2	1	0	1	19.53	3	4	5
1	1	3	49	4	1	0	1	19.53	3	4	5
1	1	7	74	1	1	0	1	19.53	3	5	5
1	1	4	70	1	1	0	1	19.53	3	5	5
1	1	7	32	5	1	0	1	19.53	4	4	5
1	1	3	68	2	1	0	1	19.53	5	5	5
1	1	7	23	6	1	0	1	19.57	4	2	3
1	1	3	23	6	1	0	1	19.59	3	3	3
1	1	1	65	2	1	0	1	19.59	3	4	3
1	1	1	19	7	1	0	1	19.59	4	1	3
1	1	7	69	2	1	0	1	19.59	1	5	5
1	1	7	66	2	1	0	1	19.59	5	5	5
1	1	7	36	5	1	0	1	19.71	3	4	4
1	1	7	55	3	1	0	1	19.72	2	3	3
1	1	2	50	3	1	0	1	19.72	1	2	4
1	1	2	56	3	1	0	1	19.72	4	5	5
1	1	7	73	1	1	0	1	19.76	3	4	5
1	1	4	28	6	1	0	1	19.81	2	1	5
1	1	2	38	5	1	0	1	19.82	3	3	3
1	1	2	39	5	1	0	1	19.82	5	3	4
1	1	2	27	6	1	0	1	19.83	5	1	3
1	1	2	34	5	1	0	1	19.83	4	5	5
1	1	5	36	5	1	0	1	19.88	2	3	4
1	1	5	23	6	1	0	1	19.9	5	3	3
1	1	7	67	2	1	0	1	19.9	1	3	4
1	1	7	86	1	1	0	1	19.9	1	4	4
1	1	7	47	4	1	0	1	19.9	3	3	4
1	1	7	43	4	1	0	1	19.9	3	3	4
1	1	7	54	3	1	0	1	19.9	3	5	5
1	1	7	71	1	1	0	1	19.9	5	5	5
1	1	5	65	2	1	0	1	19.9	4	5	5
1	1	7	75	1	1	0	1	19.92	2	3	4
1	1	7	64	2	1	0	1	19.94	1	4	4
1	1	7	71	1	1	0	1	19.96	5	3	5
1	1	7	53	3	1	0	1	20	2	3	5
1	1	7	63	2	1	0	1	20	3	5	5
1	1	7	67	2	1	0	1	20	5	5	5
1	1	5	51	3	1	0	1	20.02	2	3	4
1	1	3	50	3	1	0	1	20.03	1	3	2
1	1	1	64	2	1	0	1	20.03	1	2	4
1	1	2	25	6	1	0	1	20.05	4	5	1
1	1	2	45	4	1	0	1	20.05	3	4	3
1	1	3	18	7	1	0	1	20.05	1	1	4
1	1	2	51	3	1	0	1	20.05	1	3	4
1	1	1	18	7	1	0	1	20.05	3	4	4
1	1	7	51	3	1	0	1	20.05	5	4	4
1	1	3	52	3	1	0	1	20.06	3	5	5
1	1	2	23	6	1	0	1	20.07	2	4	4
1	1	6	70	1	1	0	1	20.13	2	4	4
1	1	7	71	1	1	0	1	20.13	1	4	5
1	1	7	51	3	1	0	1	20.14	3	3	3
1	1	2	45	4	1	0	1	20.2	4	4	4
1	1	7	29	6	1	0	1	20.2	1	2	3
1	1	7	70	1	1	0	1	20.2	2	5	3
1	1	3	36	5	1	0	1	20.2	5	3	3
1	1	2	19	7	1	0	1	20.2	3	1	4
1	1	7	65	2	1	0	1	20.2	3	3	4
1	1	7	66	2	1	0	1	20.2	1	3	5
1	1	14	68	2	1	0	1	20.2	5	5	5
1	1	7	66	2	1	0	1	20.24	1	5	4
1	1	5	65	2	1	0	1	20.28	1	3	4
1	1	7	46	4	1	0	1	20.28	2	3	4
1	1	7	40	4	1	0	1	20.28	2	5	4
1	1	3	62	2	1	0	1	20.28	5	3	4
1	1	3	61	2	1	0	1	20.28	1	5	5
1	1	7	71	1	1	0	1	20.28	2	3	5
1	1	3	48	4	1	0	1	20.28	3	4	5
1	1	3	48	4	1	0	1	20.28	3	2	3
1	1	3	42	4	1	0	1	20.31	2	1	1
1	1	3	55	3	1	0	1	20.37	3	3	2
1	1	7	40	4	1	0	1	20.37	2	1	3
1	1	7	70	1	1	0	1	20.37	2	4	5
1	1	7	56	3	1	0	1	20.41	1	3	4
1	1	2	49	4	1	0	1	20.41	3	3	4
1	1	7	19	7	1	0	1	20.42	4	1	5
1	1	7	48	4	1	0	1	20.44	1	5	3
1	1	7	47	4	1	0	1	20.45	1	3	3
1	1	7	66	2	1	0	1	20.45	2	3	3
1	1	3	31	5	1	0	1	20.5	3	5	5
1	1	5	55	3	1	0	1	20.51	5	3	3
1	1	7	70	1	1	0	1	20.51	3	5	5
1	1	7	78	1	1	0	1	20.51	5	5	5
1	1	3	66	2	1	0	1	20.52	1	3	5
1	1	3	18	7	1	0	1	20.52	5	4	5
1	1	2	34	5	1	0	1	20.55	3	5	5
1	1	3	40	4	1	0	1	20.57	3	3	4
1	1	7	42	4	1	0	1	20.57	3	5	4
1	1	2	50	3	1	0	1	20.57	3	3	5
1	1	7	44	4	1	0	1	20.57	5	5	5
1	1	7	69	2	1	0	1	20.58	4	3	4
1	1	3	65	2	1	0	1	20.62	3	3	4
1	1	7	60	2	1	0	1	20.62	3	3	4
1	1	7	81	1	1	0	1	20.67	1	4	5
1	1	7	66	2	1	0	1	20.68	1	5	2
1	1	7	47	4	1	0	1	20.7	3	2	4
1	1	3	32	5	1	0	1	20.7	3	3	4
1	1	7	35	5	1	0	1	20.7	5	3	4
1	1	7	20	6	1	0	1	20.72	2	3	5
1	1	7	36	5	1	0	1	20.76	5	1	1
1	1	4	47	4	1	0	1	20.76	4	2	2
1	1	7	26	6	1	0	1	20.76	4	3	2
1	1	4	59	3	1	0	1	20.76	1	2	3
1	1	3	17	7	1	0	1	20.76	1	3	3
1	1	4	51	3	1	0	1	20.76	2	3	3
1	1	2	23	6	1	0	1	20.76	4	3	3
1	1	7	48	4	1	0	1	20.76	1	4	4
1	1	7	48	4	1	0	1	20.76	2	2	4
1	1	7	65	2	1	0	1	20.76	2	3	4
1	1	7	69	2	1	0	1	20.76	2	3	4
1	1	7	67	2	1	0	1	20.76	3	3	4
1	1	3	64	2	1	0	1	20.76	3	3	4
1	1	3	50	3	1	0	1	20.76	3	3	4
1	1	3	21	6	1	0	1	20.76	4	3	4
1	1	7	47	4	1	0	1	20.76	4	3	4
1	1	2	65	2	1	0	1	20.76	5	5	4
1	1	2	76	1	1	0	1	20.76	1	4	5
1	1	7	53	3	1	0	1	20.76	2	3	5
1	1	7	23	6	1	0	1	20.76	3	1	5
1	1	3	49	4	1	0	1	20.76	3	3	5
1	1	4	46	4	1	0	1	20.76	3	3	5
1	1	7	48	4	1	0	1	20.76	3	4	5
1	1	7	65	2	1	0	1	20.76	3	5	5
1	1	3	68	2	1	0	1	20.76	4	4	5
1	1	2	55	3	1	0	1	20.76	4	5	5
1	1	7	21	6	1	0	1	20.76	5	1	5
1	1	3	49	4	1	0	1	20.76	5	3	5
1	1	7	67	2	1	0	1	20.76	5	5	5
1	1	7	51	3	1	0	1	20.83	3	3	3
1	1	7	72	1	1	0	1	20.87	3	5	3
1	1	7	74	1	1	0	1	20.89	3	5	5
1	1	2	49	4	1	0	1	20.9	4	4	4
1	1	7	50	3	1	0	1	20.96	4	5	1
1	1	7	67	2	1	0	1	20.96	3	2	4
1	1	7	31	5	1	0	1	20.96	5	3	4
1	1	7	69	2	1	0	1	20.96	3	4	5
1	1	7	79	1	1	0	1	20.96	4	3	5
1	1	7	62	2	1	0	1	20.96	1	4	5
1	1	7	71	1	1	0	1	20.98	4	3	4
1	1	7	46	4	1	0	1	20.98	5	3	4
1	1	2	55	3	1	0	1	20.98	3	5	5
1	1	3	59	3	1	0	1	21.01	3	3	3
1	1	7	84	1	1	0	1	21.01	5	5	5
1	1	7	43	4	1	0	1	21.05	3	5	2
1	1	7	53	3	1	0	1	21.09	3	3	1
1	1	14	63	2	1	0	1	21.11	3	3	4
1	1	7	56	3	1	0	1	21.11	3	4	4
1	1	7	69	2	1	0	1	21.11	3	4	5
1	1	7	70	1	1	0	1	21.12	2	4	5
1	1	5	21	6	1	0	1	21.12	4	5	5
1	1	3	67	2	1	0	1	21.12	5	4	5
1	1	7	17	7	1	0	1	21.13	1	3	3
1	1	2	21	6	1	0	1	21.16	1	1	3
1	1	3	55	3	1	0	1	21.16	3	3	3
1	1	7	44	4	1	0	1	21.19	4	1	3
1	1	7	22	6	1	0	1	21.22	2	3	2
1	1	2	53	3	1	0	1	21.22	2	3	3
1	1	3	52	3	1	0	1	21.22	3	3	3
1	1	2	60	2	1	0	1	21.22	3	3	3
1	1	2	16	7	1	0	1	21.22	3	3	3
1	1	1	20	6	1	0	1	21.22	4	2	3
1	1	7	47	4	1	0	1	21.22	1	2	4
1	1	7	47	4	1	0	1	21.22	3	3	4
1	1	7	72	1	1	0	1	21.22	1	5	5
1	1	14	63	2	1	0	1	21.22	3	2	5
1	1	6	46	4	1	0	1	21.22	3	3	5
1	1	7	33	5	1	0	1	21.22	4	1	5
1	1	2	45	4	1	0	1	21.22	4	2	5
1	1	7	56	3	1	0	1	21.22	4	5	5
1	1	7	63	2	1	0	1	21.26	1	1	2
1	1	7	51	3	1	0	1	21.26	2	5	3
1	1	7	61	2	1	0	1	21.26	3	1	3
1	1	7	70	1	1	0	1	21.26	3	2	3
1	1	7	55	3	1	0	1	21.26	4	5	3
1	1	2	65	2	1	0	1	21.26	2	3	4
1	1	7	48	4	1	0	1	21.26	3	3	4
1	1	7	39	5	1	0	1	21.26	3	3	4
1	1	4	80	1	1	0	1	21.26	3	5	4
1	1	7	80	1	1	0	1	21.26	1	2	5
1	1	7	35	5	1	0	1	21.26	3	2	5
1	1	7	47	4	1	0	1	21.26	3	4	5
1	1	7	42	4	1	0	1	21.26	4	3	5
1	1	7	68	2	1	0	1	21.26	4	5	5
1	1	7	49	4	1	0	1	21.26	5	2	5
1	1	7	67	2	1	0	1	21.28	3	3	1
1	1	7	46	4	1	0	1	21.28	4	3	5
1	1	7	73	1	1	0	1	21.3	5	3	4
1	1	2	61	2	1	0	1	21.3	3	5	5
1	1	7	41	4	1	0	1	21.3	2	5	5
1	1	3	73	1	1	0	1	21.3	3	3	3
1	1	3	50	3	1	0	1	21.3	5	3	3
1	1	3	69	2	1	0	1	21.33	3	4	5
1	1	7	64	2	1	0	1	21.36	3	5	5
1	1	7	25	6	1	0	1	21.36	5	5	5
1	1	7	47	4	1	0	1	21.37	3	3	4
1	1	7	54	3	1	0	1	21.38	4	5	3
1	1	7	69	2	1	0	1	21.38	2	3	5
1	1	6	33	5	1	0	1	21.47	1	5	3
1	1	1	25	6	1	0	1	21.47	3	2	3
1	1	7	31	5	1	0	1	21.47	3	1	5
1	1	2	66	2	1	0	1	21.47	3	2	5
1	1	7	25	6	1	0	1	21.48	3	3	3
1	1	3	63	2	1	0	1	21.48	2	4	4
1	1	5	62	2	1	0	1	21.48	3	3	4
1	1	7	69	2	1	0	1	21.48	1	2	5
1	1	2	36	5	1	0	1	21.48	1	4	5
1	1	7	73	1	1	0	1	21.48	3	1	5
1	1	7	66	2	1	0	1	21.48	3	4	5
1	1	7	66	2	1	0	1	21.51	2	4	4
1	1	7	51	3	1	0	1	21.51	3	3	4
1	1	3	72	1	1	0	1	21.51	1	4	5
1	1	3	51	3	1	0	1	21.51	3	4	5
1	1	7	80	1	1	0	1	21.55	3	4	5
1	1	2	59	3	1	0	1	21.59	1	3	5
1	1	28	20	6	1	0	1	21.6	4	3	3
1	1	7	46	4	1	0	1	21.63	3	2	3
1	1	7	46	4	1	0	1	21.63	2	3	5
1	1	3	47	4	1	0	1	21.63	3	3	5
1	1	7	48	4	1	0	1	21.63	5	5	5
1	1	4	54	3	1	0	1	21.63	5	4	4
1	1	7	70	1	1	0	1	21.67	5	5	5
1	1	1	33	5	1	0	1	21.71	3	1	3
1	1	7	65	2	1	0	1	21.71	5	4	5
1	1	1	56	3	1	0	1	21.72	3	1	4
1	1	7	20	6	1	0	1	21.72	3	3	4
1	1	2	22	6	1	0	1	21.72	4	3	5
1	1	7	69	2	1	0	1	21.77	1	5	3
1	1	5	58	3	1	0	1	21.77	1	3	5
1	1	4	48	4	1	0	1	21.77	3	4	5
1	1	7	50	3	1	0	1	21.77	3	5	5
1	1	21	73	1	1	0	1	21.77	5	4	5
1	1	7	18	7	1	0	1	21.77	5	5	5
1	1	7	70	1	1	0	1	21.78	3	3	4
1	1	7	65	2	1	0	1	21.78	4	3	4
1	1	7	51	3	1	0	1	21.79	5	4	3
1	1	7	64	2	1	0	1	21.79	5	3	5
1	1	7	74	1	1	0	1	21.79	4	5	5
1	1	7	66	2	1	0	1	21.8	1	2	3
1	1	7	72	1	1	0	1	21.8	1	5	5
1	1	7	67	2	1	0	1	21.8	3	5	5
1	1	7	68	2	1	0	1	21.87	3	4	5
1	1	7	42	4	1	0	1	21.87	3	3	4
1	1	3	56	3	1	0	1	21.91	1	4	4
1	1	7	48	4	1	0	1	21.94	3	3	3
1	1	4	46	4	1	0	1	21.97	4	2	5
1	1	7	70	1	1	0	1	21.97	2	2	3
1	1	7	28	6	1	0	1	21.97	3	2	3
1	1	7	44	4	1	0	1	21.97	1	4	4
1	1	4	50	3	1	0	1	21.97	5	3	5
1	1	2	36	5	1	0	1	21.97	5	5	5
1	1	7	61	2	1	0	1	22.03	1	5	3
1	1	7	54	3	1	0	1	22.04	1	3	3
1	1	7	51	3	1	0	1	22.04	2	2	3
1	1	7	65	2	1	0	1	22.04	3	2	3
1	1	7	69	2	1	0	1	22.04	3	3	3
1	1	7	73	1	1	0	1	22.04	4	3	3
1	1	4	70	1	1	0	1	22.04	2	3	4
1	1	7	40	4	1	0	1	22.04	3	5	4
1	1	3	34	5	1	0	1	22.04	5	5	4
1	1	7	79	1	1	0	1	22.04	1	5	5
1	1	3	45	4	1	0	1	22.04	3	3	5
1	1	1	56	3	1	0	1	22.04	3	3	5
1	1	7	64	2	1	0	1	22.04	4	3	5
1	1	14	72	1	1	0	1	22.04	5	4	5
1	1	3	33	5	1	0	1	22.04	3	2	3
1	1	4	49	4	1	0	1	22.04	3	3	3
1	1	7	61	2	1	0	1	22.05	5	5	5
1	1	5	30	5	1	0	1	22.09	4	5	4
1	1	7	64	2	1	0	1	22.09	3	5	5
1	1	7	45	4	1	0	1	22.13	5	5	5
1	1	7	70	1	1	0	1	22.15	2	3	3
1	1	6	66	2	1	0	1	22.18	1	5	4
1	1	7	68	2	1	0	1	22.22	2	3	3
1	1	3	71	1	1	0	1	22.22	3	3	4
1	1	7	77	1	1	0	1	22.22	3	5	4
1	1	7	61	2	1	0	1	22.22	2	4	5
1	1	7	58	3	1	0	1	22.22	5	1	5
1	1	2	50	3	1	0	1	22.22	3	3	5
1	1	3	39	5	1	0	1	22.23	2	3	3
1	1	1	62	2	1	0	1	22.23	4	4	4
1	1	7	25	6	1	0	1	22.23	5	4	4
1	1	7	51	3	1	0	1	22.27	5	4	4
1	1	7	76	1	1	0	1	22.31	2	4	5
1	1	7	51	3	1	0	1	22.31	4	3	5
1	1	2	61	2	1	0	1	22.31	1	5	4
1	1	7	65	2	1	0	1	22.31	3	3	4
1	1	3	26	6	1	0	1	22.39	5	5	5
1	1	7	30	5	1	0	1	22.41	4	2	3
1	1	7	75	1	1	0	1	22.41	2	4	4
1	1	7	60	2	1	0	1	22.41	4	2	5
1	1	7	42	4	1	0	1	22.41	3	3	5
1	1	7	63	2	1	0	1	22.43	1	3	3
1	1	7	50	3	1	0	1	22.46	5	5	5
1	1	7	27	6	1	0	1	22.49	3	3	3
1	1	7	66	2	1	0	1	22.49	2	4	4
1	1	7	35	5	1	0	1	22.49	3	2	4
1	1	7	46	4	1	0	1	22.49	3	3	4
1	1	7	63	2	1	0	1	22.49	3	3	4
1	1	7	55	3	1	0	1	22.49	3	4	4
1	1	7	70	1	1	0	1	22.49	4	2	4
1	1	7	29	6	1	0	1	22.49	4	3	4
1	1	7	54	3	1	0	1	22.49	5	4	4
1	1	7	52	3	1	0	1	22.49	1	2	5
1	1	4	53	3	1	0	1	22.49	2	4	5
1	1	7	64	2	1	0	1	22.49	3	3	5
1	1	7	67	2	1	0	1	22.49	3	3	5
1	1	7	54	3	1	0	1	22.49	3	3	5
1	1	7	56	3	1	0	1	22.49	3	4	5
1	1	7	89	1	1	0	1	22.49	3	5	5
1	1	7	51	3	1	0	1	22.49	3	5	5
1	1	2	18	7	1	0	1	22.49	4	3	5
1	1	7	38	5	1	0	1	22.49	5	1	5
1	1	7	16	7	1	0	1	22.49	5	1	5
1	1	7	76	1	1	0	1	22.5	2	3	3
1	1	7	51	3	1	0	1	22.53	1	3	5
1	1	7	65	2	1	0	1	22.53	5	3	5
1	1	7	53	3	1	0	1	22.57	5	3	3
1	1	7	53	3	1	0	1	22.58	3	5	5
1	1	7	52	3	1	0	1	22.59	1	2	3
1	1	6	34	5	1	0	1	22.63	4	1	1
1	1	7	47	4	1	0	1	22.66	5	1	5
1	1	7	72	1	1	0	1	22.67	3	4	5
1	1	7	31	5	1	0	1	22.68	3	2	5
1	1	7	73	1	1	0	1	22.68	5	4	5
1	1	7	72	1	1	0	1	22.68	3	1	5
1	1	5	68	2	1	0	1	22.69	1	3	3
1	1	1	30	5	1	0	1	22.72	3	3	3
1	1	1	32	5	1	0	1	22.72	3	2	4
1	1	7	54	3	1	0	1	22.72	4	3	5
1	1	7	69	2	1	0	1	22.76	4	3	4
1	1	4	20	6	1	0	1	22.77	3	3	5
1	1	3	51	3	1	0	1	22.82	3	3	4
1	1	7	55	3	1	0	1	22.83	2	3	4
1	1	7	43	4	1	0	1	22.84	4	4	5
1	1	3	56	3	1	0	1	22.85	3	5	5
1	1	7	53	3	1	0	1	22.86	2	5	1
1	1	1	72	1	1	0	1	22.86	1	2	2
1	1	7	65	2	1	0	1	22.86	3	5	5
1	1	7	53	3	1	0	1	22.86	4	5	5
1	1	3	55	3	1	0	1	22.86	2	1	3
1	1	5	17	7	1	0	1	22.86	3	3	4
1	1	7	52	3	1	0	1	22.86	4	4	5
1	1	7	61	2	1	0	1	22.96	3	3	3
1	1	7	55	3	1	0	1	22.96	3	5	5
1	1	7	67	2	1	0	1	23.03	2	3	3
1	1	7	54	3	1	0	1	23.03	2	3	3
1	1	3	48	4	1	0	1	23.03	3	2	3
1	1	1	32	5	1	0	1	23.03	5	2	3
1	1	4	46	4	1	0	1	23.03	3	1	4
1	1	7	26	6	1	0	1	23.03	2	3	5
1	1	7	77	1	1	0	1	23.03	5	3	5
1	1	7	61	2	1	0	1	23.03	5	5	5
1	1	7	53	3	1	0	1	23.03	5	5	5
1	1	2	81	1	1	0	1	23.03	1	3	4
1	1	7	56	3	1	0	1	23.05	1	4	3
1	1	7	77	1	1	0	1	23.12	3	4	4
1	1	3	47	4	1	0	1	23.12	1	1	5
1	1	7	69	2	1	0	1	23.12	3	3	5
1	1	7	54	3	1	0	1	23.14	3	4	5
1	1	2	19	7	1	0	1	23.14	5	3	3
1	1	7	65	2	1	0	1	23.15	1	3	3
1	1	4	26	6	1	0	1	23.15	3	2	3
1	1	7	23	6	1	0	1	23.15	5	3	4
1	1	7	66	2	1	0	1	23.15	2	4	5
1	1	4	58	3	1	0	1	23.15	3	1	5
1	1	6	61	2	1	0	1	23.21	3	2	4
1	1	7	38	5	1	0	1	23.23	3	2	3
1	1	4	43	4	1	0	1	23.31	4	1	3
1	1	7	70	1	1	0	1	23.31	2	4	4
1	1	2	44	4	1	0	1	23.32	3	3	3
1	1	6	68	2	1	0	1	23.36	1	1	4
1	1	3	66	2	1	0	1	23.39	1	5	4
1	1	3	49	4	1	0	1	23.39	1	5	5
1	1	7	31	5	1	0	1	23.39	4	3	5
1	1	7	53	3	1	0	1	23.41	3	3	3
1	1	7	83	1	1	0	1	23.44	1	3	3
1	1	7	45	4	1	0	1	23.44	2	3	3
1	1	7	39	5	1	0	1	23.44	5	3	3
1	1	5	64	2	1	0	1	23.44	2	2	4
1	1	7	46	4	1	0	1	23.44	2	2	4
1	1	7	52	3	1	0	1	23.44	1	2	5
1	1	7	31	5	1	0	1	23.44	2	4	5
1	1	7	64	2	1	0	1	23.44	3	2	5
1	1	7	46	4	1	0	1	23.44	3	3	5
1	1	7	62	2	1	0	1	23.44	3	5	5
1	1	7	50	3	1	0	1	23.44	4	2	5
1	1	7	67	2	1	0	1	23.44	4	3	5
1	1	7	22	6	1	0	1	23.44	5	3	5
1	1	4	52	3	1	0	1	23.45	5	5	5
1	1	7	80	1	1	0	1	23.5	4	5	5
1	1	2	34	5	1	0	1	23.57	5	5	5
1	1	7	37	5	1	0	1	23.59	3	2	3
1	1	1	83	1	1	0	1	23.59	5	5	5
1	1	7	26	6	1	0	1	23.6	3	2	5
1	1	2	61	2	1	0	1	23.66	1	2	3
1	1	7	67	2	1	0	1	23.66	2	3	4
1	1	7	78	1	1	0	1	23.67	1	4	5
1	1	6	21	6	1	0	1	23.67	3	2	3
1	1	1	60	2	1	0	1	23.67	4	5	5
1	1	7	41	4	1	0	1	23.67	5	4	4
1	1	5	54	3	1	0	1	23.8	3	4	3
1	1	7	61	2	1	0	1	23.88	1	3	3
1	1	7	49	4	1	0	1	23.88	2	3	5
1	1	7	53	3	1	0	1	23.88	2	4	5
1	1	7	77	1	1	0	1	23.88	2	5	5
1	1	7	33	5	1	0	1	23.88	3	3	5
1	1	7	51	3	1	0	1	23.88	3	3	5
1	1	1	44	4	1	0	1	23.88	4	3	5
1	1	7	53	3	1	0	1	23.88	4	5	5
1	1	3	45	4	1	0	1	23.88	4	5	5
1	1	1	36	5	1	0	1	23.88	4	5	5
1	1	6	49	4	1	0	1	23.88	5	1	5
1	1	7	53	3	1	0	1	23.88	5	4	5
1	1	7	56	3	1	0	1	23.88	5	5	5
1	1	7	37	5	1	0	1	23.88	3	3	2
1	1	7	24	6	1	0	1	23.88	5	2	3
1	1	2	49	4	1	0	1	23.89	2	2	3
1	1	3	67	2	1	0	1	23.93	1	4	4
1	1	7	52	3	1	0	1	23.94	1	3	3
1	1	7	69	2	1	0	1	23.95	3	2	3
1	1	7	73	1	1	0	1	24	3	3	3
1	1	2	31	5	1	0	1	24	3	3	5
1	1	2	44	4	1	0	1	24.01	2	3	3
1	1	3	64	2	1	0	1	24.02	2	1	5
1	1	7	64	2	1	0	1	24.03	1	1	2
1	1	7	74	1	1	0	1	24.03	3	3	3
1	1	7	49	4	1	0	1	24.03	4	2	3
1	1	7	73	1	1	0	1	24.03	1	3	5
1	1	21	56	3	1	0	1	24.05	2	3	3
1	1	3	28	6	1	0	1	24.07	3	3	4
1	1	7	29	6	1	0	1	24.15	3	3	4
1	1	7	75	1	1	0	1	24.15	3	4	5
1	1	5	28	6	1	0	1	24.16	5	5	5
1	1	7	43	4	1	0	1	24.21	5	4	5
1	1	7	74	1	1	0	1	24.22	3	5	5
1	1	3	47	4	1	0	1	24.22	1	3	2
1	1	2	45	4	1	0	1	24.22	2	4	3
1	1	4	40	4	1	0	1	24.22	3	2	3
1	1	7	70	1	1	0	1	24.22	4	3	3
1	1	7	69	2	1	0	1	24.22	4	3	3
1	1	7	60	2	1	0	1	24.22	1	3	4
1	1	7	68	2	1	0	1	24.22	3	3	4
1	1	2	50	3	1	0	1	24.22	3	3	4
1	1	2	44	4	1	0	1	24.22	3	4	4
1	1	7	53	3	1	0	1	24.22	3	4	4
1	1	3	52	3	1	0	1	24.22	1	5	5
1	1	7	68	2	1	0	1	24.22	2	3	5
1	1	7	68	2	1	0	1	24.22	3	3	5
1	1	7	73	1	1	0	1	24.22	3	3	5
1	1	1	55	3	1	0	1	24.22	3	3	5
1	1	2	64	2	1	0	1	24.22	4	5	5
1	1	7	32	5	1	0	1	24.22	5	2	5
1	1	7	50	3	1	0	1	24.22	5	2	5
1	1	7	25	6	1	0	1	24.22	5	2	5
1	1	7	64	2	1	0	1	24.22	5	5	5
1	1	1	66	2	1	0	1	24.22	2	1	3
1	1	1	60	2	1	0	1	24.24	2	4	3
1	1	7	76	1	1	0	1	24.34	3	5	5
1	1	14	78	1	1	0	1	24.34	4	4	5
1	1	7	64	2	1	0	1	24.38	1	3	3
1	1	7	51	3	1	0	1	24.38	4	4	3
1	1	1	21	6	1	0	1	24.38	4	3	4
1	1	5	58	3	1	0	1	24.38	3	5	5
1	1	14	79	1	1	0	1	24.39	4	4	4
1	1	5	28	6	1	0	1	24.39	3	5	5
1	1	2	63	2	1	0	1	24.41	5	5	5
1	1	7	51	3	1	0	1	24.44	1	2	5
1	1	5	40	4	1	0	1	24.45	4	1	3
1	1	7	73	1	1	0	1	24.45	2	5	5
1	1	14	64	2	1	0	1	24.45	3	5	5
1	1	7	55	3	1	0	1	24.46	5	3	5
1	1	4	46	4	1	0	1	24.46	4	4	4
1	1	7	31	5	1	0	1	24.46	3	1	5
1	1	3	41	4	1	0	1	24.46	4	4	5
1	1	7	37	5	1	0	1	24.49	4	1	1
1	1	7	34	5	1	0	1	24.49	1	1	2
1	1	7	35	5	1	0	1	24.49	3	2	4
1	1	2	32	5	1	0	1	24.49	4	4	4
1	1	7	40	4	1	0	1	24.51	5	2	3
1	1	7	46	4	1	0	1	24.54	1	1	5
1	1	7	32	5	1	0	1	24.57	5	4	4
1	1	7	68	2	1	0	1	24.61	4	5	5
1	1	7	70	1	1	0	1	24.62	3	4	5
1	1	3	78	1	1	0	1	24.65	2	2	5
1	1	7	81	1	1	0	1	24.65	3	5	5
1	1	4	16	7	1	0	1	24.69	5	3	4
1	1	3	54	3	1	0	1	24.77	3	3	3
1	1	7	63	2	1	0	1	24.77	1	3	5
1	1	7	59	3	1	0	1	24.77	2	5	5
1	1	7	28	6	1	0	1	24.77	3	3	4
1	1	7	37	5	1	0	1	24.77	3	3	4
1	1	7	51	3	1	0	1	24.77	5	3	5
1	1	7	30	5	1	0	1	24.8	5	2	3
1	1	5	42	4	1	0	1	24.8	3	2	4
1	1	3	50	3	1	0	1	24.8	5	4	5
1	1	7	50	3	1	0	1	24.82	3	3	3
1	1	7	60	2	1	0	1	24.86	2	3	3
1	1	7	60	2	1	0	1	24.86	5	3	5
1	1	7	63	2	1	0	1	25.04	3	4	5
1	1	2	47	4	1	0	1	25.04	3	1	1
1	1	7	63	2	1	0	1	25.06	1	3	4
1	1	2	73	1	1	0	1	25.09	1	5	5
1	1	7	64	2	1	0	1	25.09	3	3	5
1	1	7	70	1	1	0	1	25.09	3	4	5
1	1	2	46	4	1	0	1	25.09	5	3	5
1	1	7	67	2	1	0	1	25.1	1	5	1
1	1	7	39	5	1	0	1	25.1	3	4	4
1	1	2	64	2	1	0	1	25.1	3	5	5
1	1	2	65	2	1	0	1	25.1	3	1	3
1	1	2	44	4	1	0	1	25.1	4	3	4
1	1	7	67	2	1	0	1	25.1	3	5	5
1	1	4	35	5	1	0	1	25.16	2	3	3
1	1	4	60	2	1	0	1	25.16	5	5	5
1	1	7	18	7	1	0	1	25.22	4	4	3
1	1	7	45	4	1	0	1	25.22	3	3	4
1	1	7	60	2	1	0	1	25.24	1	4	5
1	1	7	28	6	1	0	1	25.26	4	3	5
1	1	14	65	2	1	0	1	25.34	3	5	5
1	1	2	35	5	1	0	1	25.35	4	2	3
1	1	2	77	1	1	0	1	25.35	4	4	5
1	1	2	53	3	1	0	1	25.39	4	3	2
1	1	7	53	3	1	0	1	25.39	5	2	2
1	1	7	70	1	1	0	1	25.39	1	3	5
1	1	7	52	3	1	0	1	25.39	3	1	5
1	1	3	73	1	1	0	1	25.39	3	5	5
1	1	7	68	2	1	0	1	25.39	5	5	5
1	1	7	48	4	1	0	1	25.39	3	3	3
1	1	7	77	1	1	0	1	25.4	3	3	3
1	1	3	36	5	1	0	1	25.46	3	4	5
1	1	3	46	4	1	0	1	25.51	2	2	1
1	1	1	44	4	1	0	1	25.51	4	2	3
1	1	7	30	5	1	0	1	25.54	3	3	4
1	1	7	74	1	1	0	1	25.61	3	4	5
1	1	7	53	3	1	0	1	25.69	3	3	5
1	1	7	50	3	1	0	1	25.71	1	2	2
1	1	7	63	2	1	0	1	25.71	4	2	4
1	1	7	64	2	1	0	1	25.71	5	5	4
1	1	7	46	4	1	0	1	25.71	1	5	5
1	1	7	50	3	1	0	1	25.71	3	3	5
1	1	3	54	3	1	0	1	25.71	5	3	5
1	1	7	65	2	1	0	1	25.71	5	5	5
1	1	7	65	2	1	0	1	25.73	5	4	5
1	1	6	19	7	1	0	1	25.78	3	3	4
1	1	2	22	6	1	0	1	25.8	4	3	4
1	1	2	49	4	1	0	1	25.86	4	3	3
1	1	7	51	3	1	0	1	25.91	3	3	4
1	1	7	33	5	1	0	1	25.95	4	4	1
1	1	2	37	5	1	0	1	25.95	3	2	2
1	1	1	41	4	1	0	1	25.95	3	3	3
1	1	5	23	6	1	0	1	25.95	3	5	3
1	1	7	78	1	1	0	1	25.95	3	3	5
1	1	5	40	4	1	0	1	25.95	3	4	5
1	1	7	54	3	1	0	1	25.95	3	5	5
1	1	7	47	4	1	0	1	25.95	5	3	5
1	1	7	48	4	1	0	1	25.95	5	4	5
1	1	1	33	5	1	0	1	25.95	5	4	5
1	1	7	54	3	1	0	1	26.03	3	3	3
1	1	7	54	3	1	0	1	26.03	4	3	5
1	1	7	47	4	1	0	1	26.04	3	3	3
1	1	4	27	6	1	0	1	26.12	3	1	1
1	1	4	52	3	1	0	1	26.12	1	3	4
1	1	7	71	1	1	0	1	26.12	3	3	5
1	1	2	40	4	1	0	1	26.12	5	3	5
1	1	7	33	5	1	0	1	26.17	4	4	5
1	1	4	59	3	1	0	1	26.22	3	1	5
1	1	7	71	1	1	0	1	26.23	4	4	4
1	1	7	51	3	1	0	1	26.26	3	3	3
1	1	7	58	3	1	0	1	26.26	3	3	4
1	1	7	70	1	1	0	1	26.4	1	2	5
1	1	7	55	3	1	0	1	26.42	3	3	3
1	1	2	46	4	1	0	1	26.57	2	3	5
1	1	7	50	3	1	0	1	26.57	3	3	5
1	1	7	53	3	1	0	1	26.63	5	4	4
1	1	7	30	5	1	0	1	26.64	4	4	4
1	1	7	65	2	1	0	1	26.67	3	5	5
1	1	3	61	2	1	0	1	26.67	4	3	5
1	1	3	38	5	1	0	1	26.67	5	3	5
1	1	3	68	2	1	0	1	26.67	5	4	5
1	1	7	72	1	1	0	1	26.72	3	4	5
1	1	7	54	3	1	0	1	26.73	2	3	3
1	1	7	40	4	1	0	1	26.73	5	3	5
1	1	7	33	5	1	0	1	26.73	5	4	5
1	1	7	75	1	1	0	1	26.77	3	4	5
1	1	5	22	6	1	0	1	26.81	5	4	4
1	1	7	36	5	1	0	1	26.85	3	4	5
1	1	20	69	2	1	0	1	26.89	1	5	4
1	1	7	52	3	1	0	1	26.89	1	3	5
1	1	7	64	2	1	0	1	27.04	4	3	3
[truncated: 27,467 more rows]
